# Supplementary material for: Inferring Adaptive Codon Preference to Understand Sources of Selection Shaping Codon Usage Bias
Source: Mol Biol Evol. 2021 Apr 19;38(8):3247–66. doi: 10.1093/molbev/msab099 (PMC8321536; doi:10.1093/molbev/msab099)
Supplement: msab099_Supplementary_Data [file msab099_supplementary_data.zip]

Archive with 5 entries (5 files):
- Supplementary material.pdf
- Table S1_intronic SNP frequencies.xls
- Table S2_Intergenic and intronic SNP numbers.xls
- Table S4_SNP numbers and preference of synonymous SNPs.xls
- Table_S3_codon properties.xls
