# Supplementary material for: Inferring Adaptive Codon Preference to Understand Sources of Selection Shaping Codon Usage Bias
Source: Mol Biol Evol. 2021 Apr 19;38(8):3247–66. doi: 10.1093/molbev/msab099 (PMC8321536; doi:10.1093/molbev/msab099)
Supplement: msab099_Supplementary_Data [file msab099_supplementary_data.zip › Table S1_intronic SNP frequencies.xls]

## Sheet: batch0to2_NGM_dicty_stock_join_
CHROM	POS	Resident allele	Derived allele	Derievd allele frequency	SNP class
1	21861	A	G	0.0333333	AT->GC
1	21930	T	C	0.0819672	AT->GC
1	24693	T	C	0.0166667	AT->GC
1	24755	A	G	0.153846	AT->GC
1	25951	A	C	0.0454545	AT->GC
1	198993	T	C	0.0149254	AT->GC
1	207842	A	G	0.0298507	AT->GC
1	235393	A	G	0.0746269	AT->GC
1	235441	T	C	0.0298507	AT->GC
1	268574	T	C	0.0298507	AT->GC
1	278400	T	C	0.0655738	AT->GC
1	317444	T	C	0.0327869	AT->GC
1	319254	T	C	0.164179	AT->GC
1	325450	A	G	0.0151515	AT->GC
1	338414	T	C	0.119403	AT->GC
1	372253	T	C	0.454545	AT->GC
1	425302	A	G	0.253731	AT->GC
1	425326	A	G	0.0149254	AT->GC
1	428689	T	G	0.0322581	AT->GC
1	431939	A	C	0.0322581	AT->GC
1	433120	A	G	0.0909091	AT->GC
1	433194	A	C	0.121212	AT->GC
1	433273	A	G	0.212121	AT->GC
1	433334	A	G	0.030303	AT->GC
1	502019	T	C	0.0151515	AT->GC
1	503033	A	G	0.015873	AT->GC
1	792853	T	G	0.125	AT->GC
1	843211	A	G	0.015625	AT->GC
1	921223	T	C	0.0983607	AT->GC
1	946193	A	G	0.253968	AT->GC
1	946238	T	G	0.0634921	AT->GC
1	1141636	T	C	0.09375	AT->GC
1	1158123	A	G	0.439394	AT->GC
1	1164849	A	G	0.142857	AT->GC
1	1166504	T	C	0.469697	AT->GC
1	1221139	T	C	0.177419	AT->GC
1	1221173	A	G	0.0983607	AT->GC
1	1366849	A	G	0.03125	AT->GC
1	1374391	T	C	0.375	AT->GC
1	1374686	T	C	0.0333333	AT->GC
1	1385785	A	G	0.0153846	AT->GC
1	1388031	A	G	0.0625	AT->GC
1	1389221	T	C	0.0149254	AT->GC
1	1389257	A	G	0.0151515	AT->GC
1	1389261	T	C	0.123077	AT->GC
1	1445445	A	G	0.0298507	AT->GC
1	1570283	T	C	0.030303	AT->GC
1	1641473	A	G	0.0166667	AT->GC
1	1651500	A	G	0.15625	AT->GC
1	1664992	T	G	0.333333	AT->GC
1	1665039	A	C	0.343284	AT->GC
1	1665133	T	G	0.0597015	AT->GC
1	1665198	A	G	0.333333	AT->GC
1	1665481	A	G	0.0298507	AT->GC
1	1665515	A	C	0.0597015	AT->GC
1	1665523	T	C	0.333333	AT->GC
1	1665713	A	G	0.333333	AT->GC
1	1665765	T	C	0.484848	AT->GC
1	1714621	A	G	0.0166667	AT->GC
1	1714737	A	G	0.484375	AT->GC
1	1758180	A	G	0.0149254	AT->GC
1	1758262	T	C	0.0149254	AT->GC
1	1758642	A	C	0.046875	AT->GC
1	1758832	A	G	0.0163934	AT->GC
1	1758894	A	G	0.0149254	AT->GC
1	1759755	T	G	0.015625	AT->GC
1	1759756	T	G	0.0153846	AT->GC
1	1759882	A	G	0.0149254	AT->GC
1	1759886	A	G	0.0149254	AT->GC
1	1759898	A	G	0.119403	AT->GC
1	1760130	A	G	0.0149254	AT->GC
1	1760179	T	C	0.0151515	AT->GC
1	1760208	T	C	0.0151515	AT->GC
1	1760234	A	C	0.0461538	AT->GC
1	1760241	A	G	0.0333333	AT->GC
1	1760257	A	G	0.0151515	AT->GC
1	1760261	T	C	0.292308	AT->GC
1	1760297	T	G	0.0597015	AT->GC
1	1760338	A	G	0.0151515	AT->GC
1	1760440	A	G	0.0166667	AT->GC
1	1818623	A	G	0.0163934	AT->GC
1	1819384	A	G	0.0153846	AT->GC
1	1888660	A	G	0.269841	AT->GC
1	1892084	T	C	0.031746	AT->GC
1	1902300	T	C	0.0757576	AT->GC
1	1967644	A	C	0.0149254	AT->GC
1	1967735	A	C	0.283582	AT->GC
1	1994861	A	C	0.163934	AT->GC
1	2007846	A	G	0.269841	AT->GC
1	2070334	A	C	0.138462	AT->GC
1	2100371	A	G	0.016129	AT->GC
1	2134219	T	C	0.0149254	AT->GC
1	2140930	T	G	0.0746269	AT->GC
1	2140949	T	G	0.134328	AT->GC
1	2141353	T	G	0.0151515	AT->GC
1	2141365	T	G	0.0151515	AT->GC
1	2368702	A	C	0.0483871	AT->GC
1	2368902	T	C	0.015625	AT->GC
1	2479766	T	C	0.0163934	AT->GC
1	2505194	T	C	0.0333333	AT->GC
1	2632569	A	G	0.0151515	AT->GC
1	2715725	T	C	0.164179	AT->GC
1	2741774	A	G	0.0307692	AT->GC
1	2741832	A	G	0.21875	AT->GC
1	2764595	T	C	0.015625	AT->GC
1	2843006	A	G	0.0153846	AT->GC
1	2847755	T	G	0.0163934	AT->GC
1	2866442	A	G	0.0151515	AT->GC
1	2917348	T	G	0.0166667	AT->GC
1	2918124	T	C	0.16129	AT->GC
1	2925196	T	C	0.016129	AT->GC
1	2926429	T	C	0.0163934	AT->GC
1	2941772	A	G	0.046875	AT->GC
1	3147039	T	C	0.0606061	AT->GC
1	3205615	A	G	0.0461538	AT->GC
1	3219134	A	G	0.0491803	AT->GC
1	3232083	T	G	0.015873	AT->GC
1	3232112	T	C	0.0151515	AT->GC
1	3267814	A	G	0.0151515	AT->GC
1	3467536	T	G	0.183333	AT->GC
1	3483605	T	C	0.0149254	AT->GC
1	3539110	T	C	0.0166667	AT->GC
1	3645175	A	G	0.0149254	AT->GC
1	3695462	A	G	0.0149254	AT->GC
1	3695689	T	C	0.0149254	AT->GC
1	3724138	T	C	0.0625	AT->GC
1	3732304	A	G	0.03125	AT->GC
1	3757770	A	G	0.0447761	AT->GC
1	3768608	A	C	0.030303	AT->GC
1	3842922	T	C	0.0483871	AT->GC
1	3866373	A	C	0.0149254	AT->GC
1	3877067	A	G	0.0769231	AT->GC
1	3895456	T	C	0.0625	AT->GC
1	3915923	T	G	0.046875	AT->GC
1	3937648	T	C	0.0153846	AT->GC
1	3954458	T	C	0.031746	AT->GC
1	3986560	T	C	0.078125	AT->GC
1	4009553	A	G	0.184615	AT->GC
1	4013132	T	C	0.0298507	AT->GC
1	4013415	T	C	0.0307692	AT->GC
1	4026395	A	G	0.015625	AT->GC
1	4079208	A	G	0.290323	AT->GC
1	4162280	T	C	0.015873	AT->GC
1	4163568	T	G	0.0149254	AT->GC
1	4163661	A	G	0.0307692	AT->GC
1	4201134	T	C	0.0153846	AT->GC
1	4201137	A	G	0.0153846	AT->GC
1	4201189	A	G	0.402985	AT->GC
1	4201197	A	G	0.402985	AT->GC
1	4201198	A	G	0.0153846	AT->GC
1	4201313	A	G	0.390625	AT->GC
1	4207323	A	G	0.0163934	AT->GC
1	4216865	A	G	0.0819672	AT->GC
1	4236006	T	G	0.015873	AT->GC
1	4240729	T	C	0.0166667	AT->GC
1	4351700	T	C	0.0298507	AT->GC
1	4402679	T	C	0.015873	AT->GC
1	4405089	A	G	0.016129	AT->GC
1	4490166	T	C	0.0298507	AT->GC
1	4532209	A	G	0.0153846	AT->GC
1	4551851	T	C	0.016129	AT->GC
1	4607642	T	C	0.296875	AT->GC
1	4618879	A	G	0.0606061	AT->GC
1	4640334	T	C	0.0454545	AT->GC
1	4645409	T	C	0.3	AT->GC
1	4658694	T	C	0.106061	AT->GC
1	4658702	T	C	0.0757576	AT->GC
1	4658762	T	C	0.015873	AT->GC
1	4710918	T	C	0.16129	AT->GC
1	4737106	A	G	0.0333333	AT->GC
1	4776088	T	C	0.0151515	AT->GC
1	4828800	A	G	0.0447761	AT->GC
2	32437	A	G	0.0491803	AT->GC
2	112712	A	C	0.0327869	AT->GC
2	126034	T	C	0.0952381	AT->GC
2	141012	T	C	0.257576	AT->GC
2	287737	T	C	0.257576	AT->GC
2	287756	T	C	0.166667	AT->GC
2	292993	T	C	0.0746269	AT->GC
2	293128	A	G	0.0149254	AT->GC
2	322177	T	C	0.016129	AT->GC
2	329920	T	C	0.0327869	AT->GC
2	356212	A	G	0.047619	AT->GC
2	372055	A	C	0.209677	AT->GC
2	372137	T	C	0.0645161	AT->GC
2	400624	A	G	0.0149254	AT->GC
2	400665	A	G	0.424242	AT->GC
2	446451	A	G	0.03125	AT->GC
2	497359	A	G	0.104478	AT->GC
2	518445	T	C	0.0322581	AT->GC
2	592725	T	C	0.253968	AT->GC
2	592735	T	G	0.0151515	AT->GC
2	635204	T	C	0.227273	AT->GC
2	729027	T	C	0.0149254	AT->GC
2	739211	A	C	0.031746	AT->GC
2	739212	A	C	0.0461538	AT->GC
2	741698	A	C	0.0149254	AT->GC
2	744567	T	G	0.0153846	AT->GC
2	764634	T	G	0.0909091	AT->GC
2	838460	T	C	0.377049	AT->GC
2	877956	A	G	0.015873	AT->GC
2	888933	T	G	0.016129	AT->GC
2	900267	A	G	0.03125	AT->GC
2	999664	A	C	0.0151515	AT->GC
2	1116288	T	C	0.0454545	AT->GC
2	1175602	A	G	0.031746	AT->GC
2	1175710	A	G	0.016129	AT->GC
2	1200467	T	C	0.015873	AT->GC
2	1309515	A	G	0.0163934	AT->GC
2	1336179	A	G	0.131148	AT->GC
2	1373725	T	C	0.0606061	AT->GC
2	1374095	T	C	0.0149254	AT->GC
2	1374285	T	C	0.0322581	AT->GC
2	1409633	T	C	0.0149254	AT->GC
2	1410547	T	C	0.0149254	AT->GC
2	1482300	A	G	0.0163934	AT->GC
2	1652633	T	C	0.0166667	AT->GC
2	1667788	T	C	0.09375	AT->GC
2	1789243	T	G	0.233333	AT->GC
2	1903447	T	C	0.149254	AT->GC
2	1903622	T	C	0.015873	AT->GC
2	1903695	A	G	0.0151515	AT->GC
2	1915214	T	G	0.0298507	AT->GC
2	1915327	T	G	0.0149254	AT->GC
2	1915334	T	C	0.484848	AT->GC
2	1926555	A	C	0.15873	AT->GC
2	1955668	T	C	0.287879	AT->GC
2	1975629	A	C	0.0634921	AT->GC
2	1981995	A	G	0.424242	AT->GC
2	1988004	A	G	0.0923077	AT->GC
2	2008851	T	C	0.387097	AT->GC
2	2032494	A	G	0.016129	AT->GC
2	2112490	A	G	0.05	AT->GC
2	2186432	A	G	0.0151515	AT->GC
2	2207049	T	C	0.0615385	AT->GC
2	2244165	A	C	0.0166667	AT->GC
2	2283906	T	C	0.0327869	AT->GC
2	2298932	T	C	0.0151515	AT->GC
2	2321703	T	C	0.0322581	AT->GC
2	2323646	T	C	0.0149254	AT->GC
2	2396070	A	G	0.0454545	AT->GC
2	2399194	T	C	0.015873	AT->GC
2	2449255	A	G	0.0606061	AT->GC
2	2449270	T	G	0.0597015	AT->GC
2	2449289	A	G	0.0149254	AT->GC
2	2507667	T	C	0.03125	AT->GC
2	2507683	A	G	0.0307692	AT->GC
2	2507971	T	C	0.0149254	AT->GC
2	2508588	A	G	0.0149254	AT->GC
2	2515680	T	C	0.015625	AT->GC
2	2515685	A	G	0.0923077	AT->GC
2	2670051	A	G	0.19403	AT->GC
2	2696815	A	G	0.0151515	AT->GC
2	2711421	A	G	0.031746	AT->GC
2	2847576	T	G	0.0597015	AT->GC
2	2862174	A	G	0.0634921	AT->GC
2	2892830	T	C	0.119403	AT->GC
2	3774118	A	G	0.0149254	AT->GC
2	3774290	T	C	0.134328	AT->GC
2	3774401	A	G	0.0597015	AT->GC
2	3805597	A	G	0.016129	AT->GC
2	3806057	A	G	0.0163934	AT->GC
2	3819393	T	C	0.402985	AT->GC
2	3853333	A	G	0.40625	AT->GC
2	3853498	T	C	0.0166667	AT->GC
2	3853521	A	C	0.015873	AT->GC
2	3853537	T	C	0.0307692	AT->GC
2	3879606	T	C	0.0298507	AT->GC
2	3911681	A	G	0.0149254	AT->GC
2	3956852	A	G	0.0793651	AT->GC
2	3956863	T	G	0.269841	AT->GC
2	4103452	A	C	0.384615	AT->GC
2	4103558	A	G	0.4	AT->GC
2	4189944	A	G	0.0461538	AT->GC
2	4211773	T	C	0.0634921	AT->GC
2	4271850	A	C	0.046875	AT->GC
2	4308486	A	G	0.0606061	AT->GC
2	4309324	A	G	0.016129	AT->GC
2	4399551	T	C	0.0327869	AT->GC
2	4420199	T	G	0.424242	AT->GC
2	4436126	A	C	0.0615385	AT->GC
2	4436140	A	C	0.016129	AT->GC
2	4450055	T	C	0.0166667	AT->GC
2	4543762	A	G	0.0327869	AT->GC
2	4577693	A	G	0.0793651	AT->GC
2	4578596	T	C	0.19403	AT->GC
2	4584387	A	G	0.0153846	AT->GC
2	4589100	A	G	0.0483871	AT->GC
2	4634169	T	C	0.015625	AT->GC
2	4634628	A	G	0.0447761	AT->GC
2	4659501	T	C	0.030303	AT->GC
2	4659590	A	G	0.0322581	AT->GC
2	4660190	T	G	0.0454545	AT->GC
2	4696421	T	C	0.184615	AT->GC
2	4696466	T	C	0.461538	AT->GC
2	4721036	A	C	0.0634921	AT->GC
2	4755464	A	G	0.265625	AT->GC
2	4790079	T	C	0.169231	AT->GC
2	4831511	A	G	0.015873	AT->GC
2	4913531	A	C	0.0298507	AT->GC
2	4913550	A	G	0.0149254	AT->GC
2	4918155	T	C	0.0625	AT->GC
2	4936742	T	C	0.0163934	AT->GC
2	4990799	T	C	0.107692	AT->GC
2	5004690	A	G	0.0333333	AT->GC
2	5042464	T	C	0.015625	AT->GC
2	5209193	T	C	0.0655738	AT->GC
2	5335007	T	C	0.0615385	AT->GC
2	5335044	T	G	0.125	AT->GC
2	5335754	A	G	0.0597015	AT->GC
2	5355524	T	C	0.0483871	AT->GC
2	5511762	A	G	0.046875	AT->GC
2	5511870	A	C	0.0163934	AT->GC
2	5512399	T	C	0.016129	AT->GC
2	5578046	T	C	0.0666667	AT->GC
2	5587479	T	C	0.0606061	AT->GC
2	5587483	A	C	0.0151515	AT->GC
2	5673815	T	C	0.131148	AT->GC
2	5673845	T	C	0.0333333	AT->GC
2	5680013	T	C	0.0447761	AT->GC
2	5744285	T	C	0.0327869	AT->GC
2	5787872	A	C	0.047619	AT->GC
2	5820500	T	C	0.0454545	AT->GC
2	5820594	T	C	0.0151515	AT->GC
2	5820643	A	G	0.0454545	AT->GC
2	5842361	T	C	0.0806452	AT->GC
2	5978438	T	C	0.015873	AT->GC
2	5988907	A	G	0.0307692	AT->GC
2	5988957	T	C	0.0615385	AT->GC
2	5988981	T	G	0.318182	AT->GC
2	5989007	T	C	0.030303	AT->GC
2	5989015	T	C	0.030303	AT->GC
2	5989264	T	G	0.0483871	AT->GC
2	5989323	T	C	0.09375	AT->GC
2	5989325	A	C	0.171875	AT->GC
2	6001382	A	G	0.0454545	AT->GC
2	6005670	A	G	0.0461538	AT->GC
2	6010155	T	C	0.0149254	AT->GC
2	6043079	T	C	0.031746	AT->GC
2	6088921	A	C	0.0151515	AT->GC
2	6089983	A	G	0.0149254	AT->GC
2	6115874	T	C	0.0298507	AT->GC
2	6228617	T	C	0.05	AT->GC
2	6279134	A	G	0.047619	AT->GC
2	6343848	T	C	0.0166667	AT->GC
2	6398544	A	G	0.0666667	AT->GC
2	6427038	A	G	0.0149254	AT->GC
2	6463745	T	C	0.0166667	AT->GC
2	6473444	T	C	0.0298507	AT->GC
2	6474954	A	G	0.0793651	AT->GC
2	6487680	A	G	0.213115	AT->GC
2	6487912	A	G	0.47619	AT->GC
2	6498374	T	C	0.03125	AT->GC
2	6545108	A	G	0.015873	AT->GC
2	6565868	T	C	0.363636	AT->GC
2	6565904	T	C	0.134328	AT->GC
2	6610698	T	C	0.0153846	AT->GC
2	6722819	A	G	0.05	AT->GC
2	6798647	A	G	0.0153846	AT->GC
2	6812500	A	G	0.454545	AT->GC
2	6812616	A	G	0.447761	AT->GC
2	6812621	T	C	0.447761	AT->GC
2	6812625	A	G	0.447761	AT->GC
2	6812665	T	C	0.46875	AT->GC
2	6812677	A	G	0.461538	AT->GC
2	6891298	A	G	0.134328	AT->GC
2	6955365	A	G	0.30303	AT->GC
2	6957184	A	G	0.435484	AT->GC
2	6974751	T	C	0.0298507	AT->GC
2	7006732	T	C	0.114754	AT->GC
2	7049601	A	G	0.031746	AT->GC
2	7056048	A	G	0.0597015	AT->GC
2	7093939	T	C	0.138462	AT->GC
2	7190271	T	C	0.0952381	AT->GC
2	7207417	T	C	0.1	AT->GC
2	7236956	T	C	0.0149254	AT->GC
2	7236957	A	G	0.0149254	AT->GC
2	7237073	A	G	0.140625	AT->GC
2	7266162	A	G	0.369231	AT->GC
2	7287872	T	C	0.19403	AT->GC
2	7287891	T	C	0.104478	AT->GC
2	7293851	A	G	0.1	AT->GC
2	7352073	T	C	0.0333333	AT->GC
2	7401945	A	G	0.140625	AT->GC
2	7407408	A	G	0.0166667	AT->GC
2	7409831	A	G	0.0149254	AT->GC
2	7409856	A	C	0.424242	AT->GC
2	7624784	T	C	0.0895522	AT->GC
2	7709226	A	C	0.344262	AT->GC
2	7709895	A	G	0.295082	AT->GC
2	7726519	A	G	0.016129	AT->GC
2	7806864	A	G	0.318182	AT->GC
2	7862453	A	G	0.0447761	AT->GC
2	7908772	A	G	0.421875	AT->GC
2	8002061	A	G	0.0151515	AT->GC
2	8141149	T	C	0.257576	AT->GC
2	8141385	T	C	0.451613	AT->GC
2	8141657	T	C	0.0153846	AT->GC
2	8154793	T	C	0.0151515	AT->GC
2	8227436	T	C	0.491803	AT->GC
2	8227679	A	C	0.0153846	AT->GC
2	8233540	T	C	0.046875	AT->GC
2	8233558	T	C	0.21875	AT->GC
2	8329963	T	C	0.0163934	AT->GC
2	8329980	A	C	0.269841	AT->GC
2	8330014	A	G	0.35	AT->GC
2	8336689	T	C	0.0769231	AT->GC
2	8443797	T	C	0.046875	AT->GC
3	91855	T	C	0.0625	AT->GC
3	111854	A	G	0.015873	AT->GC
3	120260	T	C	0.104478	AT->GC
3	120461	T	C	0.290323	AT->GC
3	120490	A	G	0.0833333	AT->GC
3	166630	A	G	0.03125	AT->GC
3	176062	T	C	0.112903	AT->GC
3	186787	T	C	0.0149254	AT->GC
3	186922	A	G	0.0298507	AT->GC
3	282174	A	G	0.0597015	AT->GC
3	282320	T	C	0.0454545	AT->GC
3	338456	T	C	0.0166667	AT->GC
3	340581	T	C	0.142857	AT->GC
3	340614	A	G	0.0151515	AT->GC
3	340772	T	C	0.125	AT->GC
3	398308	A	G	0.4	AT->GC
3	446203	A	G	0.0149254	AT->GC
3	451887	T	C	0.015873	AT->GC
3	506329	T	C	0.0149254	AT->GC
3	524501	T	C	0.0333333	AT->GC
3	549369	T	C	0.107692	AT->GC
3	565580	A	G	0.0153846	AT->GC
3	565619	A	G	0.0454545	AT->GC
3	565777	A	G	0.0151515	AT->GC
3	716996	A	G	0.151515	AT->GC
3	828789	T	C	0.0666667	AT->GC
3	877095	T	C	0.3	AT->GC
3	934732	A	C	0.266667	AT->GC
3	990564	T	C	0.015873	AT->GC
3	990607	T	G	0.0333333	AT->GC
3	1027362	T	G	0.1	AT->GC
3	1027406	A	G	0.031746	AT->GC
3	1179483	T	C	0.015873	AT->GC
3	1186716	A	G	0.0149254	AT->GC
3	1205425	T	C	0.0483871	AT->GC
3	1244168	A	G	0.0606061	AT->GC
3	1347231	A	G	0.0333333	AT->GC
3	1350995	A	G	0.0166667	AT->GC
3	1387513	T	C	0.257576	AT->GC
3	1387935	T	G	0.25	AT->GC
3	1388032	T	C	0.166667	AT->GC
3	1431136	A	C	0.138462	AT->GC
3	1431174	T	C	0.046875	AT->GC
3	1431180	A	C	0.015625	AT->GC
3	1442435	T	C	0.369231	AT->GC
3	1451407	T	C	0.0151515	AT->GC
3	1467553	A	G	0.03125	AT->GC
3	1513179	T	C	0.0757576	AT->GC
3	1514782	T	C	0.0166667	AT->GC
3	1552425	T	C	0.015625	AT->GC
3	1567486	T	C	0.360656	AT->GC
3	1567550	T	C	0.369231	AT->GC
3	1567594	A	G	0.365079	AT->GC
3	1567660	T	C	0.439394	AT->GC
3	1690700	T	C	0.261538	AT->GC
3	1705215	T	C	0.0454545	AT->GC
3	1741388	T	C	0.370968	AT->GC
3	1767211	A	G	0.0298507	AT->GC
3	1767302	T	G	0.0298507	AT->GC
3	1772492	A	G	0.0163934	AT->GC
3	1896695	T	C	0.0491803	AT->GC
3	2076339	A	C	0.0149254	AT->GC
3	2076402	A	G	0.0149254	AT->GC
3	2076547	T	C	0.0606061	AT->GC
3	2171287	A	G	0.015625	AT->GC
3	2236600	A	G	0.0149254	AT->GC
3	2242034	A	G	0.0454545	AT->GC
3	2244628	A	G	0.0166667	AT->GC
3	2397662	A	G	0.0153846	AT->GC
3	2555282	A	G	0.015873	AT->GC
3	2555775	A	G	0.015873	AT->GC
3	2650174	T	C	0.016129	AT->GC
3	2753896	A	G	0.015873	AT->GC
3	2785613	T	C	0.0833333	AT->GC
3	2798284	A	G	0.0153846	AT->GC
3	2927314	A	G	0.078125	AT->GC
3	2941465	T	G	0.164179	AT->GC
3	3022549	A	G	0.078125	AT->GC
3	3060756	A	G	0.238095	AT->GC
3	3079404	T	C	0.0806452	AT->GC
3	3113581	A	G	0.0166667	AT->GC
3	3160872	A	G	0.451613	AT->GC
3	3213205	A	C	0.0163934	AT->GC
3	3258634	A	G	0.242424	AT->GC
3	3268869	T	C	0.193548	AT->GC
3	3269212	A	C	0.0149254	AT->GC
3	3269254	T	G	0.0597015	AT->GC
3	3269782	T	G	0.0153846	AT->GC
3	3269902	A	G	0.0447761	AT->GC
3	3285046	T	C	0.0166667	AT->GC
3	3302429	T	C	0.402985	AT->GC
3	3302644	A	G	0.0149254	AT->GC
3	3371218	T	C	0.0151515	AT->GC
3	3373749	A	C	0.015873	AT->GC
3	3536936	A	C	0.328358	AT->GC
3	3536954	A	G	0.0151515	AT->GC
3	3536987	T	C	0.0151515	AT->GC
3	3564739	T	C	0.0895522	AT->GC
3	3582017	A	G	0.0645161	AT->GC
3	3589670	A	G	0.0151515	AT->GC
3	3593056	T	G	0.272727	AT->GC
3	3593192	A	G	0.0461538	AT->GC
3	3593800	A	G	0.0645161	AT->GC
3	3593899	A	G	0.0909091	AT->GC
3	3594096	T	C	0.203125	AT->GC
3	3607052	T	C	0.0483871	AT->GC
3	3607076	T	G	0.0483871	AT->GC
3	3607085	A	C	0.0806452	AT->GC
3	3628322	T	C	0.0454545	AT->GC
3	3628439	A	G	0.106061	AT->GC
3	3628440	T	C	0.106061	AT->GC
3	3628811	T	C	0.03125	AT->GC
3	3641934	A	G	0.031746	AT->GC
3	3646482	T	C	0.0454545	AT->GC
3	3646489	T	G	0.0757576	AT->GC
3	3646555	T	C	0.378788	AT->GC
3	3646608	T	C	0.0149254	AT->GC
3	3661292	A	G	0.0666667	AT->GC
3	3662991	A	G	0.253731	AT->GC
3	3663269	A	G	0.227273	AT->GC
3	3663361	T	C	0.030303	AT->GC
3	3663394	A	G	0.0298507	AT->GC
3	3685438	A	G	0.078125	AT->GC
3	3685799	T	G	0.0923077	AT->GC
3	3786163	T	C	0.0447761	AT->GC
3	3858009	T	G	0.0151515	AT->GC
3	3903204	T	C	0.09375	AT->GC
3	3915076	T	C	0.046875	AT->GC
3	3923963	T	C	0.015873	AT->GC
3	3956213	A	G	0.0333333	AT->GC
3	3979935	T	C	0.212121	AT->GC
3	4019310	A	G	0.3125	AT->GC
3	4021105	A	G	0.03125	AT->GC
3	4040270	A	G	0.0166667	AT->GC
3	4064639	T	C	0.245902	AT->GC
3	4146875	T	C	0.163934	AT->GC
3	4170468	T	G	0.0163934	AT->GC
3	4237722	T	C	0.0806452	AT->GC
3	4382023	A	G	0.0447761	AT->GC
3	4421661	A	G	0.287879	AT->GC
3	4496418	A	G	0.015873	AT->GC
3	4522742	T	G	0.016129	AT->GC
3	4522763	T	G	0.16129	AT->GC
3	4549216	T	G	0.0769231	AT->GC
3	4584558	T	C	0.0166667	AT->GC
3	4595904	A	G	0.0163934	AT->GC
3	4665829	A	G	0.0769231	AT->GC
3	4737580	T	G	0.492537	AT->GC
3	4756736	A	C	0.140625	AT->GC
3	4756807	A	G	0.107692	AT->GC
3	4788359	T	C	0.0307692	AT->GC
3	4820010	T	G	0.111111	AT->GC
3	4851147	A	G	0.0163934	AT->GC
3	4869384	A	G	0.047619	AT->GC
3	4890610	T	C	0.0645161	AT->GC
3	5021901	A	G	0.0327869	AT->GC
3	5056201	T	C	0.03125	AT->GC
3	5171846	T	C	0.0606061	AT->GC
3	5171872	A	C	0.0153846	AT->GC
3	5171881	A	C	0.384615	AT->GC
3	5171883	T	C	0.384615	AT->GC
3	5171893	A	C	0.0153846	AT->GC
3	5173913	T	C	0.222222	AT->GC
3	5206288	A	G	0.0166667	AT->GC
3	5209587	T	C	0.0655738	AT->GC
3	5321056	A	G	0.0166667	AT->GC
3	5383074	T	C	0.0151515	AT->GC
3	5408740	A	G	0.015873	AT->GC
3	5437076	T	C	0.0149254	AT->GC
3	5490954	A	C	0.0153846	AT->GC
3	5549250	T	C	0.0447761	AT->GC
3	5549327	T	G	0.462687	AT->GC
3	5554339	A	G	0.129032	AT->GC
3	5648791	T	C	0.460317	AT->GC
3	5652908	T	G	0.106061	AT->GC
3	5652916	A	G	0.0645161	AT->GC
3	5653018	A	G	0.0151515	AT->GC
3	5679934	A	G	0.153846	AT->GC
3	5680061	T	C	0.484375	AT->GC
3	5680559	T	C	0.0153846	AT->GC
3	5680583	A	G	0.0151515	AT->GC
3	5680600	T	C	0.164179	AT->GC
3	5680754	A	G	0.484848	AT->GC
3	5681345	A	G	0.483871	AT->GC
3	5681476	A	C	0.015873	AT->GC
3	5685190	T	C	0.0153846	AT->GC
3	5714320	A	C	0.0149254	AT->GC
3	5757981	T	C	0.0819672	AT->GC
3	5767618	T	C	0.0597015	AT->GC
3	5871241	T	C	0.015873	AT->GC
3	5881067	A	G	0.0151515	AT->GC
3	5881239	T	G	0.0447761	AT->GC
3	5881458	T	C	0.0151515	AT->GC
3	5881476	T	G	0.0746269	AT->GC
3	5881657	A	G	0.149254	AT->GC
3	5911574	A	C	0.0166667	AT->GC
3	5932239	A	G	0.047619	AT->GC
3	5940475	A	C	0.0327869	AT->GC
3	5940652	A	C	0.0149254	AT->GC
3	6005924	T	C	0.0333333	AT->GC
3	6064253	T	C	0.171875	AT->GC
3	6148583	T	G	0.0151515	AT->GC
3	6149176	T	C	0.05	AT->GC
3	6149444	T	C	0.183333	AT->GC
3	6204555	A	C	0.0491803	AT->GC
3	6231706	T	C	0.015625	AT->GC
3	6263951	A	G	0.0153846	AT->GC
3	6267030	A	G	0.030303	AT->GC
3	6267060	T	G	0.0967742	AT->GC
3	6268641	T	C	0.0153846	AT->GC
3	6268642	A	G	0.338462	AT->GC
3	6269505	A	C	0.0307692	AT->GC
3	6269542	T	C	0.015873	AT->GC
3	6330782	A	G	0.298507	AT->GC
3	6330868	T	G	0.0746269	AT->GC
3	6338198	T	G	0.0153846	AT->GC
4	7335	T	C	0.393939	AT->GC
4	9410	A	G	0.0166667	AT->GC
4	175310	A	G	0.0163934	AT->GC
4	175360	A	G	0.0163934	AT->GC
4	240070	T	G	0.183333	AT->GC
4	241103	T	C	0.145161	AT->GC
4	242217	T	C	0.0298507	AT->GC
4	255847	A	G	0.0149254	AT->GC
4	275590	T	G	0.0666667	AT->GC
4	310121	T	C	0.015625	AT->GC
4	313141	T	G	0.415385	AT->GC
4	313466	T	G	0.454545	AT->GC
4	313937	A	G	0.0322581	AT->GC
4	314062	T	C	0.016129	AT->GC
4	314162	A	G	0.0298507	AT->GC
4	314290	A	G	0.0153846	AT->GC
4	316780	A	G	0.0298507	AT->GC
4	316791	T	C	0.0298507	AT->GC
4	325966	A	G	0.031746	AT->GC
4	327660	T	C	0.016129	AT->GC
4	327662	A	G	0.129032	AT->GC
4	332201	T	C	0.0151515	AT->GC
4	335566	T	C	0.015625	AT->GC
4	336964	A	G	0.0151515	AT->GC
4	336965	T	C	0.0151515	AT->GC
4	351760	A	G	0.149254	AT->GC
4	442332	T	C	0.0153846	AT->GC
4	442400	A	C	0.0597015	AT->GC
4	545023	T	C	0.0645161	AT->GC
4	586894	A	G	0.126984	AT->GC
4	614523	T	G	0.0153846	AT->GC
4	614526	T	C	0.0151515	AT->GC
4	615034	T	C	0.0149254	AT->GC
4	662270	T	C	0.0333333	AT->GC
4	733489	A	G	0.0645161	AT->GC
4	735460	T	C	0.0153846	AT->GC
4	783967	A	C	0.0307692	AT->GC
4	816020	A	G	0.0634921	AT->GC
4	823424	T	C	0.483333	AT->GC
4	840133	T	C	0.0447761	AT->GC
4	880964	T	G	0.046875	AT->GC
4	902363	T	C	0.05	AT->GC
4	905596	T	C	0.015873	AT->GC
4	907288	A	G	0.238806	AT->GC
4	907342	A	G	0.318182	AT->GC
4	939695	T	C	0.134328	AT->GC
4	1016142	T	C	0.0149254	AT->GC
4	1042028	T	C	0.0151515	AT->GC
4	1082778	A	G	0.015625	AT->GC
4	1117803	A	G	0.409836	AT->GC
4	1130629	A	G	0.0149254	AT->GC
4	1130750	T	C	0.0746269	AT->GC
4	1186092	T	C	0.0625	AT->GC
4	1354564	T	C	0.047619	AT->GC
4	1489811	T	C	0.031746	AT->GC
4	1580934	A	G	0.016129	AT->GC
4	1602626	A	G	0.0153846	AT->GC
4	1602750	A	G	0.151515	AT->GC
4	1616326	A	G	0.0151515	AT->GC
4	1673263	A	G	0.190476	AT->GC
4	1673372	T	G	0.0597015	AT->GC
4	1673413	A	G	0.0298507	AT->GC
4	1673422	A	G	0.0298507	AT->GC
4	1673474	A	G	0.462687	AT->GC
4	1673835	T	C	0.0298507	AT->GC
4	1673868	A	G	0.030303	AT->GC
4	1673880	A	G	0.0298507	AT->GC
4	1674231	T	C	0.030303	AT->GC
4	1707789	T	C	0.046875	AT->GC
4	1721889	A	C	0.106061	AT->GC
4	1722042	A	G	0.469697	AT->GC
4	1722122	T	C	0.0149254	AT->GC
4	1722162	A	G	0.462687	AT->GC
4	1722342	A	C	0.462687	AT->GC
4	1742331	T	C	0.0597015	AT->GC
4	1742596	A	C	0.0327869	AT->GC
4	1758674	A	G	0.031746	AT->GC
4	1759045	A	G	0.344262	AT->GC
4	1760350	A	G	0.05	AT->GC
4	1782525	A	G	0.03125	AT->GC
4	1802140	T	C	0.1875	AT->GC
4	1802206	T	C	0.19403	AT->GC
4	1802221	T	C	0.164179	AT->GC
4	1802324	T	G	0.0615385	AT->GC
4	1802330	A	G	0.1875	AT->GC
4	1802770	T	G	0.0151515	AT->GC
4	1860890	A	G	0.015625	AT->GC
4	1865816	A	G	0.134328	AT->GC
4	1880792	T	C	0.0307692	AT->GC
4	1895482	T	C	0.0833333	AT->GC
4	1945583	A	G	0.0149254	AT->GC
4	2072189	T	C	0.0655738	AT->GC
4	2080950	T	G	0.0983607	AT->GC
4	2112960	A	G	0.0806452	AT->GC
4	2112995	A	G	0.171875	AT->GC
4	2113225	T	C	0.467742	AT->GC
4	2135874	A	C	0.03125	AT->GC
4	2150161	T	C	0.0757576	AT->GC
4	2150396	A	G	0.0322581	AT->GC
4	2160726	T	C	0.0307692	AT->GC
4	2163169	T	C	0.0307692	AT->GC
4	2171060	A	G	0.0833333	AT->GC
4	2178025	A	G	0.0307692	AT->GC
4	2244062	T	G	0.0327869	AT->GC
4	2282956	A	G	0.0151515	AT->GC
4	2319322	A	G	0.046875	AT->GC
4	2319333	A	G	0.0461538	AT->GC
4	2319397	A	G	0.016129	AT->GC
4	2332140	T	C	0.0322581	AT->GC
4	2337898	T	C	0.0166667	AT->GC
4	2377490	T	C	0.0166667	AT->GC
4	2377572	T	G	0.223881	AT->GC
4	2377673	A	G	0.016129	AT->GC
4	2382792	T	C	0.0153846	AT->GC
4	2395686	T	C	0.015873	AT->GC
4	2430471	A	G	0.0327869	AT->GC
4	2484591	A	G	0.283582	AT->GC
4	2484621	A	G	0.307692	AT->GC
4	2556841	A	C	0.016129	AT->GC
4	2598011	T	C	0.047619	AT->GC
4	2604554	T	C	0.016129	AT->GC
4	2659412	T	C	0.215385	AT->GC
4	2670207	T	C	0.0491803	AT->GC
4	2677632	A	G	0.0153846	AT->GC
4	2677710	T	C	0.106061	AT->GC
4	2701163	T	C	0.0597015	AT->GC
4	2756417	A	G	0.0153846	AT->GC
4	2768065	T	C	0.0625	AT->GC
4	2769393	A	G	0.0634921	AT->GC
4	2830452	T	C	0.0333333	AT->GC
4	2851643	A	C	0.016129	AT->GC
4	2897023	A	G	0.031746	AT->GC
4	2897038	A	G	0.0327869	AT->GC
4	2937594	T	C	0.0327869	AT->GC
4	2977155	T	C	0.0149254	AT->GC
4	2992620	A	G	0.19403	AT->GC
4	3009072	T	C	0.0666667	AT->GC
4	3037792	T	C	0.0163934	AT->GC
4	3039355	T	C	0.0806452	AT->GC
4	3059304	T	C	0.0153846	AT->GC
4	3201765	T	C	0.0483871	AT->GC
4	3250451	T	C	0.0597015	AT->GC
4	3284801	T	G	0.03125	AT->GC
4	3292663	A	G	0.016129	AT->GC
4	3334457	A	G	0.0483871	AT->GC
4	3341541	A	G	0.0149254	AT->GC
4	3354046	A	G	0.046875	AT->GC
4	3354057	T	C	0.0151515	AT->GC
4	3372720	T	C	0.0307692	AT->GC
4	3373037	A	G	0.0615385	AT->GC
4	3388123	T	C	0.015625	AT->GC
4	3388652	A	G	0.0149254	AT->GC
4	3388688	T	C	0.428571	AT->GC
4	3390867	A	G	0.0298507	AT->GC
4	3485558	A	G	0.0166667	AT->GC
4	3509317	T	C	0.05	AT->GC
4	3509430	T	G	0.316667	AT->GC
4	3509720	A	G	0.030303	AT->GC
4	3584476	A	G	0.016129	AT->GC
4	3696214	T	C	0.015625	AT->GC
4	3727669	T	C	0.0153846	AT->GC
4	3746040	A	G	0.15873	AT->GC
4	3746219	T	C	0.0149254	AT->GC
4	3793366	A	G	0.104478	AT->GC
4	3793382	A	G	0.0597015	AT->GC
4	3793386	T	C	0.0447761	AT->GC
4	3793449	A	G	0.047619	AT->GC
4	3795025	T	C	0.145161	AT->GC
4	3795684	T	C	0.0307692	AT->GC
4	3795692	T	G	0.265625	AT->GC
4	3955089	T	C	0.153846	AT->GC
4	3960626	A	G	0.163934	AT->GC
4	3974924	T	C	0.0166667	AT->GC
4	4031818	A	G	0.0163934	AT->GC
4	4044275	T	C	0.0793651	AT->GC
4	4072900	T	C	0.030303	AT->GC
4	4073010	A	G	0.0461538	AT->GC
4	4136274	A	G	0.0327869	AT->GC
4	4171911	A	G	0.16129	AT->GC
4	4171928	T	C	0.047619	AT->GC
4	4274581	A	C	0.432836	AT->GC
4	4401082	T	G	0.015625	AT->GC
4	4413612	T	C	0.0298507	AT->GC
4	4424718	A	C	0.328358	AT->GC
4	4446615	T	C	0.0491803	AT->GC
4	4476529	A	G	0.016129	AT->GC
4	4476552	T	C	0.0952381	AT->GC
4	4476591	T	C	0.0793651	AT->GC
4	4476600	T	C	0.0151515	AT->GC
4	4503398	A	G	0.0606061	AT->GC
4	4662110	A	C	0.0615385	AT->GC
4	4662114	A	G	0.030303	AT->GC
4	4662115	T	G	0.0625	AT->GC
4	4662121	A	G	0.0666667	AT->GC
4	4662660	T	C	0.230769	AT->GC
4	4662672	A	G	0.333333	AT->GC
4	4663084	A	G	0.393443	AT->GC
4	4663149	T	C	0.153846	AT->GC
4	4664421	A	G	0.0307692	AT->GC
4	4664447	T	C	0.0746269	AT->GC
4	4664577	T	G	0.0298507	AT->GC
4	4665289	T	C	0.0447761	AT->GC
4	4665346	A	G	0.0149254	AT->GC
4	4665458	T	C	0.358209	AT->GC
4	4666372	T	C	0.0655738	AT->GC
4	4688078	A	G	0.0151515	AT->GC
4	4801095	T	C	0.0307692	AT->GC
4	4804806	A	G	0.0327869	AT->GC
4	4806482	T	G	0.03125	AT->GC
4	4806484	A	G	0.016129	AT->GC
4	4809918	T	C	0.0149254	AT->GC
4	4905091	T	C	0.1875	AT->GC
4	4905144	A	G	0.0597015	AT->GC
4	4935397	T	G	0.0655738	AT->GC
4	4939782	A	G	0.0151515	AT->GC
4	4999170	T	G	0.0895522	AT->GC
4	4999185	T	G	0.0149254	AT->GC
4	5023415	T	C	0.03125	AT->GC
4	5060246	T	G	0.0461538	AT->GC
4	5200878	A	G	0.0298507	AT->GC
4	5201055	T	G	0.015873	AT->GC
4	5213804	T	C	0.046875	AT->GC
4	5223665	A	G	0.0163934	AT->GC
4	5236667	T	G	0.030303	AT->GC
4	5255513	A	G	0.193548	AT->GC
4	5267435	A	G	0.179104	AT->GC
4	5285889	T	C	0.0333333	AT->GC
4	5368962	T	C	0.42623	AT->GC
4	5369008	A	G	0.292308	AT->GC
4	5417423	A	G	0.262295	AT->GC
5	23908	T	C	0.015625	AT->GC
5	36003	T	C	0.0153846	AT->GC
5	36896	T	C	0.432836	AT->GC
5	36938	T	C	0.0153846	AT->GC
5	39507	T	C	0.015625	AT->GC
5	39622	A	G	0.190476	AT->GC
5	40308	A	G	0.0298507	AT->GC
5	40316	T	G	0.0151515	AT->GC
5	40554	T	C	0.015873	AT->GC
5	118147	A	G	0.030303	AT->GC
5	118163	A	G	0.119403	AT->GC
5	118192	A	G	0.0149254	AT->GC
5	118208	A	G	0.0149254	AT->GC
5	118237	T	C	0.0149254	AT->GC
5	229640	A	G	0.0151515	AT->GC
5	246793	T	C	0.030303	AT->GC
5	247157	T	C	0.0298507	AT->GC
5	351075	A	G	0.0461538	AT->GC
5	550985	A	G	0.015873	AT->GC
5	584360	A	G	0.0166667	AT->GC
5	618119	T	C	0.0166667	AT->GC
5	618132	T	C	0.015873	AT->GC
5	657841	A	G	0.0166667	AT->GC
5	678026	A	G	0.19403	AT->GC
5	678027	A	G	0.19403	AT->GC
5	678126	T	C	0.0151515	AT->GC
5	678127	A	G	0.0454545	AT->GC
5	722053	A	G	0.313433	AT->GC
5	769597	A	G	0.015873	AT->GC
5	843616	T	C	0.292308	AT->GC
5	900037	T	C	0.0163934	AT->GC
5	942598	T	G	0.121212	AT->GC
5	995312	A	C	0.0333333	AT->GC
5	1006725	A	G	0.0298507	AT->GC
5	1019701	A	G	0.0806452	AT->GC
5	1111066	A	G	0.047619	AT->GC
5	1111115	T	C	0.149254	AT->GC
5	1153089	T	C	0.0166667	AT->GC
5	1236579	T	C	0.0461538	AT->GC
5	1299988	A	G	0.0153846	AT->GC
5	1412988	A	C	0.0151515	AT->GC
5	1419317	A	G	0.078125	AT->GC
5	1419324	A	G	0.119403	AT->GC
5	1419407	A	G	0.0655738	AT->GC
5	1419500	A	G	0.0153846	AT->GC
5	1447096	A	G	0.0163934	AT->GC
5	1487888	T	C	0.0166667	AT->GC
5	1505701	A	G	0.46875	AT->GC
5	1505711	T	C	0.484375	AT->GC
5	1505716	T	C	0.030303	AT->GC
5	1505775	A	C	0.0615385	AT->GC
5	1517963	A	G	0.0153846	AT->GC
5	1533437	A	G	0.0757576	AT->GC
5	1551908	T	C	0.046875	AT->GC
5	1596651	T	C	0.363636	AT->GC
5	1596899	A	C	0.380952	AT->GC
5	1670477	T	C	0.131148	AT->GC
5	1687040	T	G	0.0615385	AT->GC
5	1687066	A	C	0.238095	AT->GC
5	1687453	T	G	0.0163934	AT->GC
5	1687990	A	C	0.30303	AT->GC
5	1688153	A	G	0.0597015	AT->GC
5	1756785	T	C	0.0153846	AT->GC
5	1875589	T	C	0.136364	AT->GC
5	1876489	A	G	0.03125	AT->GC
5	1876536	T	G	0.0645161	AT->GC
5	1898684	T	C	0.19403	AT->GC
5	1898738	A	C	0.298507	AT->GC
5	1930971	T	C	0.015873	AT->GC
5	1942820	A	G	0.03125	AT->GC
5	2033729	A	G	0.015625	AT->GC
5	2052056	T	C	0.0597015	AT->GC
5	2054621	A	G	0.0491803	AT->GC
5	2066728	T	C	0.0909091	AT->GC
5	2085024	A	G	0.0149254	AT->GC
5	2103163	T	C	0.0461538	AT->GC
5	2128402	A	C	0.0151515	AT->GC
5	2145030	T	C	0.0153846	AT->GC
5	2147347	T	G	0.0166667	AT->GC
5	2147386	A	C	0.0153846	AT->GC
5	2161322	T	C	0.015873	AT->GC
5	2181343	A	G	0.047619	AT->GC
5	2181347	T	C	0.030303	AT->GC
5	2264150	A	G	0.266667	AT->GC
5	2264185	A	G	0.015873	AT->GC
5	2264191	T	C	0.0625	AT->GC
5	2265361	A	C	0.016129	AT->GC
5	2276176	T	C	0.0606061	AT->GC
5	2330469	T	C	0.0645161	AT->GC
5	2330514	T	C	0.0634921	AT->GC
5	2346048	T	C	0.0333333	AT->GC
5	2346157	A	G	0.0149254	AT->GC
5	2346167	T	C	0.0149254	AT->GC
5	2352589	A	G	0.142857	AT->GC
5	2387351	A	G	0.0153846	AT->GC
5	2436889	A	G	0.03125	AT->GC
5	2462983	T	C	0.0151515	AT->GC
5	2473750	A	G	0.0322581	AT->GC
5	2498432	T	C	0.031746	AT->GC
5	2498544	T	C	0.015625	AT->GC
5	2500104	T	G	0.0163934	AT->GC
5	2539155	A	G	0.0163934	AT->GC
5	2539711	A	G	0.0298507	AT->GC
5	2605209	T	C	0.0149254	AT->GC
5	2611965	A	G	0.0333333	AT->GC
5	2612196	T	G	0.0151515	AT->GC
5	2620033	A	G	0.0163934	AT->GC
5	2662852	A	G	0.0895522	AT->GC
5	2662859	T	C	0.0895522	AT->GC
5	2701123	A	G	0.0163934	AT->GC
5	2779034	T	C	0.0615385	AT->GC
5	2779053	T	C	0.233333	AT->GC
5	2804960	A	G	0.015625	AT->GC
5	2969900	A	G	0.451613	AT->GC
5	3003978	A	G	0.0454545	AT->GC
5	3054971	A	C	0.269841	AT->GC
5	3113031	A	G	0.015625	AT->GC
5	3113036	A	G	0.047619	AT->GC
5	3113121	T	C	0.0153846	AT->GC
5	3113123	A	C	0.016129	AT->GC
5	3204233	T	G	0.0151515	AT->GC
5	3204301	A	G	0.0625	AT->GC
5	3235279	A	G	0.0163934	AT->GC
5	3327925	A	G	0.0666667	AT->GC
5	3406189	T	C	0.0461538	AT->GC
5	3459232	A	G	0.126984	AT->GC
5	3528983	A	G	0.0149254	AT->GC
5	3529045	A	G	0.151515	AT->GC
5	3529073	A	G	0.272727	AT->GC
5	3609232	T	G	0.0625	AT->GC
5	3609254	A	G	0.451613	AT->GC
5	3609349	A	C	0.230769	AT->GC
5	3622285	A	G	0.442623	AT->GC
5	3622380	A	G	0.19697	AT->GC
5	3651906	T	C	0.366667	AT->GC
5	3651948	T	C	0.354839	AT->GC
5	3653947	A	G	0.0151515	AT->GC
5	3683735	A	G	0.225806	AT->GC
5	3706446	A	G	0.031746	AT->GC
5	3780632	T	C	0.0163934	AT->GC
5	3836974	T	G	0.169231	AT->GC
5	3857444	A	G	0.0625	AT->GC
5	3872383	T	C	0.0166667	AT->GC
5	3872446	T	G	0.015625	AT->GC
5	3872548	T	C	0.0746269	AT->GC
5	3900172	A	G	0.104478	AT->GC
5	3900238	T	C	0.0298507	AT->GC
5	3900241	A	G	0.0597015	AT->GC
5	3916271	A	G	0.245902	AT->GC
5	3947165	A	G	0.0149254	AT->GC
5	3967696	T	C	0.016129	AT->GC
5	3999650	A	G	0.030303	AT->GC
5	4048516	A	G	0.129032	AT->GC
5	4097506	A	G	0.0322581	AT->GC
5	4110407	A	G	0.0597015	AT->GC
5	4110465	A	C	0.0149254	AT->GC
5	4122315	A	G	0.166667	AT->GC
5	4234219	T	C	0.0461538	AT->GC
5	4243777	T	C	0.0333333	AT->GC
5	4258416	T	C	0.0327869	AT->GC
5	4281181	A	G	0.0454545	AT->GC
5	4281201	A	C	0.234375	AT->GC
5	4281204	A	G	0.0454545	AT->GC
5	4281207	A	C	0.0454545	AT->GC
5	4281318	T	G	0.0166667	AT->GC
5	4281327	T	C	0.016129	AT->GC
5	4281347	A	G	0.0163934	AT->GC
5	4281561	A	G	0.196721	AT->GC
5	4285084	A	C	0.0606061	AT->GC
5	4285792	A	C	0.015873	AT->GC
5	4285801	A	G	0.0166667	AT->GC
5	4316763	T	C	0.0327869	AT->GC
5	4446445	A	G	0.016129	AT->GC
5	4458464	T	C	0.015625	AT->GC
5	4467603	T	C	0.344262	AT->GC
5	4468178	T	C	0.0983607	AT->GC
5	4481853	A	G	0.0151515	AT->GC
5	4531163	T	C	0.0163934	AT->GC
5	4573370	A	G	0.283582	AT->GC
5	4585376	T	G	0.179104	AT->GC
5	4618714	A	G	0.0166667	AT->GC
5	4627334	A	G	0.0149254	AT->GC
5	4627337	A	G	0.19403	AT->GC
5	4643696	A	G	0.306452	AT->GC
5	4643758	T	C	0.306452	AT->GC
5	4663729	A	G	0.0333333	AT->GC
5	4696455	A	C	0.015625	AT->GC
5	4696489	A	G	0.0298507	AT->GC
5	4713345	T	G	0.0149254	AT->GC
5	4762321	A	G	0.238095	AT->GC
5	4762368	A	G	0.265625	AT->GC
5	4762977	A	G	0.0166667	AT->GC
5	4765670	A	G	0.031746	AT->GC
5	4799150	T	C	0.0923077	AT->GC
5	4799166	A	G	0.0166667	AT->GC
5	4813900	T	C	0.0757576	AT->GC
5	4832291	A	G	0.453125	AT->GC
5	4832303	A	C	0.227273	AT->GC
5	4866320	A	G	0.03125	AT->GC
5	4869806	A	G	0.047619	AT->GC
5	4891439	T	C	0.016129	AT->GC
5	4893562	T	C	0.0447761	AT->GC
5	4933338	T	G	0.016129	AT->GC
5	4937944	T	G	0.25	AT->GC
5	4939571	T	C	0.0333333	AT->GC
5	4956818	A	G	0.015873	AT->GC
5	5026771	A	G	0.047619	AT->GC
5	5038786	A	C	0.047619	AT->GC
5	5048022	A	G	0.116667	AT->GC
5	5112854	A	G	0.0151515	AT->GC
6	73409	A	G	0.0163934	AT->GC
6	73886	T	C	0.0149254	AT->GC
6	79601	A	C	0.0298507	AT->GC
6	87683	A	G	0.0166667	AT->GC
6	87690	T	C	0.05	AT->GC
6	120543	A	G	0.106061	AT->GC
6	181861	A	G	0.0983607	AT->GC
6	184713	A	G	0.0149254	AT->GC
6	247213	T	C	0.015625	AT->GC
6	247223	A	G	0.0769231	AT->GC
6	247298	A	G	0.0149254	AT->GC
6	378944	T	C	0.1	AT->GC
6	415374	A	G	0.0149254	AT->GC
6	458079	A	G	0.0454545	AT->GC
6	509881	A	G	0.0166667	AT->GC
6	509955	A	G	0.0153846	AT->GC
6	510281	T	C	0.180328	AT->GC
6	528817	T	C	0.046875	AT->GC
6	528823	T	C	0.0454545	AT->GC
6	528826	A	G	0.109375	AT->GC
6	528857	A	G	0.015625	AT->GC
6	563252	T	C	0.0483871	AT->GC
6	605959	A	G	0.0149254	AT->GC
6	605976	A	C	0.3125	AT->GC
6	722126	T	C	0.114754	AT->GC
6	747001	T	C	0.030303	AT->GC
6	747140	T	C	0.030303	AT->GC
6	747757	A	G	0.119403	AT->GC
6	747890	A	G	0.0597015	AT->GC
6	785959	T	C	0.0166667	AT->GC
6	852844	T	C	0.0149254	AT->GC
6	926547	A	G	0.030303	AT->GC
6	994103	A	G	0.015625	AT->GC
6	1042049	T	C	0.0153846	AT->GC
6	1053226	A	G	0.015873	AT->GC
6	1053267	T	C	0.0615385	AT->GC
6	1061201	A	G	0.0645161	AT->GC
6	1097219	T	C	0.047619	AT->GC
6	1097826	A	G	0.424242	AT->GC
6	1163494	T	C	0.0597015	AT->GC
6	1163499	T	G	0.0597015	AT->GC
6	1211420	T	C	0.0149254	AT->GC
6	1220204	T	C	0.0327869	AT->GC
6	1220249	A	G	0.134328	AT->GC
6	1231236	A	G	0.119403	AT->GC
6	1336088	A	G	0.131148	AT->GC
6	1424829	T	C	0.046875	AT->GC
6	1481760	A	G	0.0149254	AT->GC
6	1592660	A	G	0.0634921	AT->GC
6	1592786	T	C	0.015625	AT->GC
6	1592815	A	G	0.0461538	AT->GC
6	1604909	T	C	0.015873	AT->GC
6	1618564	T	C	0.0447761	AT->GC
6	1618592	T	C	0.0625	AT->GC
6	1618594	T	C	0.0153846	AT->GC
6	1688013	A	C	0.0151515	AT->GC
6	1717427	A	C	0.0322581	AT->GC
6	1794186	A	G	0.0153846	AT->GC
6	1920607	T	C	0.4	AT->GC
6	2020294	T	C	0.15873	AT->GC
6	2040344	T	C	0.15625	AT->GC
6	2040381	T	C	0.0153846	AT->GC
6	2051636	A	G	0.265625	AT->GC
6	2110102	T	C	0.140625	AT->GC
6	2110136	A	G	0.015625	AT->GC
6	2110140	T	C	0.03125	AT->GC
6	2138943	A	G	0.467742	AT->GC
6	2144214	T	C	0.142857	AT->GC
6	2159223	T	G	0.0166667	AT->GC
6	2161933	A	G	0.0655738	AT->GC
6	2175674	T	C	0.0298507	AT->GC
6	2175775	A	G	0.0298507	AT->GC
6	2175808	T	C	0.015873	AT->GC
6	2175830	A	G	0.016129	AT->GC
6	2334438	T	C	0.1	AT->GC
6	2334478	A	G	0.015625	AT->GC
6	2335081	A	G	0.4	AT->GC
6	2335126	T	C	0.0149254	AT->GC
6	2439074	T	C	0.0461538	AT->GC
6	2442380	T	C	0.0625	AT->GC
6	2450948	A	G	0.0333333	AT->GC
6	2461685	T	G	0.483871	AT->GC
6	2470913	A	G	0.015625	AT->GC
6	2512972	A	G	0.0149254	AT->GC
6	2556687	T	C	0.0327869	AT->GC
6	2563983	A	G	0.0634921	AT->GC
6	2567285	A	G	0.03125	AT->GC
6	2651292	T	G	0.0491803	AT->GC
6	2667212	A	G	0.03125	AT->GC
6	2668263	T	C	0.140625	AT->GC
6	2681086	T	C	0.0166667	AT->GC
6	2687403	A	G	0.031746	AT->GC
6	2724876	T	C	0.46875	AT->GC
6	2724887	A	G	0.015625	AT->GC
6	2724951	T	C	0.015625	AT->GC
6	2782717	A	G	0.0149254	AT->GC
6	2782775	A	G	0.0746269	AT->GC
6	2782964	T	C	0.0151515	AT->GC
6	2784680	T	C	0.0597015	AT->GC
6	2784685	A	G	0.0298507	AT->GC
6	2796788	A	G	0.203125	AT->GC
6	2917468	T	C	0.0149254	AT->GC
6	2968332	A	G	0.0298507	AT->GC
6	3052509	T	G	0.0163934	AT->GC
6	3078569	T	C	0.0447761	AT->GC
6	3257014	A	G	0.0307692	AT->GC
6	3438525	A	G	0.05	AT->GC
6	3438546	T	C	0.0166667	AT->GC
6	3439354	A	C	0.147541	AT->GC
6	3551123	A	G	0.147541	AT->GC
CH709160	2511	A	G	0.0153846	AT->GC
CH709160	3362	T	G	0.266667	AT->GC
CH709160	3632	A	G	0.0447761	AT->GC
CH709160	3685	T	C	0.0454545	AT->GC
CH709161	3450	T	G	0.0149254	AT->GC
CH709162	1788	T	G	0.131148	AT->GC
CH709167	1330	A	G	0.209677	AT->GC
CH709168	1333	A	G	0.015873	AT->GC
CH709168	1365	T	C	0.031746	AT->GC
CH709168	3273	A	G	0.0655738	AT->GC
CH709174	4612	T	C	0.0166667	AT->GC
1	21827	G	A	0.0483871	GC->AT
1	21832	C	T	0.0322581	GC->AT
1	21841	G	A	0.0322581	GC->AT
1	21915	C	T	0.016129	GC->AT
1	21924	C	A	0.0983607	GC->AT
1	22381	C	A	0.05	GC->AT
1	22396	G	A	0.0634921	GC->AT
1	24742	G	A	0.046875	GC->AT
1	24745	C	A	0.046875	GC->AT
1	24749	G	T	0.0461538	GC->AT
1	25934	G	T	0.0909091	GC->AT
1	25937	G	A	0.4	GC->AT
1	34872	G	A	0.016129	GC->AT
1	34897	G	A	0.015625	GC->AT
1	207725	G	A	0.0149254	GC->AT
1	207769	C	T	0.0298507	GC->AT
1	235377	C	T	0.0151515	GC->AT
1	302845	G	A	0.274194	GC->AT
1	317434	C	T	0.016129	GC->AT
1	319695	C	T	0.0833333	GC->AT
1	425197	C	T	0.0298507	GC->AT
1	425283	G	A	0.242424	GC->AT
1	428690	G	A	0.0322581	GC->AT
1	428732	C	T	0.0151515	GC->AT
1	432649	G	T	0.015625	GC->AT
1	433145	C	A	0.0151515	GC->AT
1	433167	C	A	0.0454545	GC->AT
1	433208	C	T	0.0454545	GC->AT
1	433215	C	T	0.030303	GC->AT
1	433311	C	T	0.030303	GC->AT
1	433328	G	A	0.0151515	GC->AT
1	433351	G	T	0.121212	GC->AT
1	485996	G	A	0.0149254	GC->AT
1	486280	G	A	0.0149254	GC->AT
1	503009	C	A	0.016129	GC->AT
1	601574	G	A	0.129032	GC->AT
1	654954	C	T	0.359375	GC->AT
1	654987	G	T	0.476923	GC->AT
1	675625	C	A	0.0149254	GC->AT
1	717280	C	T	0.0163934	GC->AT
1	792835	C	T	0.125	GC->AT
1	792876	G	A	0.030303	GC->AT
1	946198	C	A	0.0153846	GC->AT
1	1091320	G	T	0.164179	GC->AT
1	1103443	C	T	0.0819672	GC->AT
1	1125276	G	T	0.375	GC->AT
1	1171675	G	A	0.225806	GC->AT
1	1322030	G	A	0.016129	GC->AT
1	1387651	C	T	0.0298507	GC->AT
1	1387924	G	A	0.0149254	GC->AT
1	1387939	C	A	0.0597015	GC->AT
1	1389025	G	A	0.016129	GC->AT
1	1389098	C	T	0.0806452	GC->AT
1	1389103	C	A	0.145161	GC->AT
1	1389276	G	A	0.151515	GC->AT
1	1443371	G	A	0.114754	GC->AT
1	1457585	G	T	0.015873	GC->AT
1	1512576	G	T	0.0166667	GC->AT
1	1640389	G	A	0.0454545	GC->AT
1	1640403	G	T	0.015625	GC->AT
1	1664828	C	T	0.483871	GC->AT
1	1664881	G	A	0.484848	GC->AT
1	1664934	G	T	0.30303	GC->AT
1	1664993	G	T	0.0597015	GC->AT
1	1665002	G	A	0.333333	GC->AT
1	1665080	G	A	0.0447761	GC->AT
1	1665157	C	A	0.0149254	GC->AT
1	1665197	G	A	0.333333	GC->AT
1	1665228	C	T	0.343284	GC->AT
1	1665238	G	T	0.343284	GC->AT
1	1665466	G	A	0.0597015	GC->AT
1	1665521	G	A	0.333333	GC->AT
1	1665605	G	A	0.0149254	GC->AT
1	1665697	G	A	0.0149254	GC->AT
1	1665744	G	T	0.484848	GC->AT
1	1665762	G	A	0.333333	GC->AT
1	1665791	G	A	0.333333	GC->AT
1	1714660	C	T	0.016129	GC->AT
1	1758906	C	T	0.0895522	GC->AT
1	1758907	C	T	0.0909091	GC->AT
1	1759078	G	T	0.298507	GC->AT
1	1759212	C	T	0.0606061	GC->AT
1	1759266	C	A	0.313433	GC->AT
1	1759737	G	T	0.015873	GC->AT
1	1759916	G	T	0.030303	GC->AT
1	1759964	G	A	0.119403	GC->AT
1	1760093	G	A	0.0307692	GC->AT
1	1760158	G	T	0.246154	GC->AT
1	1760287	G	A	0.0298507	GC->AT
1	1760343	C	T	0.0895522	GC->AT
1	1825429	G	T	0.19403	GC->AT
1	2007864	C	T	0.0634921	GC->AT
1	2051000	G	A	0.442623	GC->AT
1	2070348	G	T	0.0298507	GC->AT
1	2070372	G	A	0.134328	GC->AT
1	2103656	C	A	0.0923077	GC->AT
1	2104041	C	T	0.0483871	GC->AT
1	2104066	G	T	0.016129	GC->AT
1	2110843	C	T	0.0447761	GC->AT
1	2132443	G	T	0.0298507	GC->AT
1	2140905	C	T	0.0298507	GC->AT
1	2140909	C	T	0.0298507	GC->AT
1	2140951	C	A	0.0597015	GC->AT
1	2141182	G	T	0.0151515	GC->AT
1	2141276	G	T	0.0151515	GC->AT
1	2141292	G	T	0.0149254	GC->AT
1	2428803	G	A	0.0151515	GC->AT
1	2706520	G	A	0.016129	GC->AT
1	2707496	C	T	0.0166667	GC->AT
1	2741788	C	T	0.0923077	GC->AT
1	2850592	C	A	0.0153846	GC->AT
1	2917553	G	A	0.171875	GC->AT
1	2941807	C	T	0.0645161	GC->AT
1	3099346	G	T	0.0166667	GC->AT
1	3217926	C	A	0.109375	GC->AT
1	3256754	G	A	0.129032	GC->AT
1	3365963	G	A	0.233333	GC->AT
1	3381640	C	T	0.179104	GC->AT
1	3482740	C	T	0.492537	GC->AT
1	3583324	C	T	0.492308	GC->AT
1	3601543	C	T	0.0163934	GC->AT
1	3617469	C	T	0.0615385	GC->AT
1	3661004	G	T	0.0153846	GC->AT
1	3661048	G	A	0.261538	GC->AT
1	3661049	C	A	0.261538	GC->AT
1	3674228	C	T	0.306452	GC->AT
1	3674230	C	T	0.0923077	GC->AT
1	3695505	C	T	0.0149254	GC->AT
1	3695715	G	A	0.0151515	GC->AT
1	3705537	G	A	0.0447761	GC->AT
1	3705581	G	A	0.193548	GC->AT
1	3727554	C	A	0.0307692	GC->AT
1	3757903	G	A	0.0333333	GC->AT
1	3758638	C	T	0.031746	GC->AT
1	3758640	G	A	0.03125	GC->AT
1	3768597	G	A	0.363636	GC->AT
1	3768753	G	A	0.0746269	GC->AT
1	3884705	G	T	0.0483871	GC->AT
1	3937287	C	T	0.0307692	GC->AT
1	3986849	G	A	0.0909091	GC->AT
1	4009341	G	A	0.0153846	GC->AT
1	4009405	G	T	0.0149254	GC->AT
1	4009409	G	T	0.0746269	GC->AT
1	4009588	C	A	0.0149254	GC->AT
1	4009638	G	T	0.283582	GC->AT
1	4009650	C	T	0.0298507	GC->AT
1	4013168	G	A	0.0298507	GC->AT
1	4021139	G	A	0.276923	GC->AT
1	4055270	C	A	0.421875	GC->AT
1	4106242	C	A	0.233333	GC->AT
1	4106248	G	A	0.0163934	GC->AT
1	4144958	C	T	0.0491803	GC->AT
1	4144962	G	A	0.05	GC->AT
1	4163522	G	T	0.0322581	GC->AT
1	4163554	C	T	0.030303	GC->AT
1	4163659	G	T	0.0615385	GC->AT
1	4163677	G	A	0.0153846	GC->AT
1	4200893	G	A	0.0895522	GC->AT
1	4201140	G	A	0.0307692	GC->AT
1	4201187	C	T	0.402985	GC->AT
1	4201256	G	A	0.0606061	GC->AT
1	4201337	C	T	0.380952	GC->AT
1	4201472	G	A	0.0645161	GC->AT
1	4201622	G	A	0.370968	GC->AT
1	4204036	G	A	0.136364	GC->AT
1	4218043	G	A	0.0746269	GC->AT
1	4230383	C	T	0.0153846	GC->AT
1	4351659	G	A	0.0322581	GC->AT
1	4351662	C	T	0.0322581	GC->AT
1	4351754	G	A	0.03125	GC->AT
1	4444465	G	A	0.0307692	GC->AT
1	4490155	C	A	0.0153846	GC->AT
1	4543218	G	A	0.114754	GC->AT
1	4551837	G	T	0.03125	GC->AT
1	4551874	G	T	0.0454545	GC->AT
1	4617470	C	A	0.0298507	GC->AT
1	4618864	C	T	0.0298507	GC->AT
1	4618875	G	A	0.41791	GC->AT
1	4618900	G	T	0.0327869	GC->AT
1	4658748	G	T	0.0151515	GC->AT
1	4658751	G	T	0.0757576	GC->AT
1	4658788	C	A	0.424242	GC->AT
1	4658826	G	A	0.0151515	GC->AT
1	4665629	G	T	0.015625	GC->AT
1	4775889	G	T	0.031746	GC->AT
1	4775891	C	A	0.015625	GC->AT
1	4776123	C	T	0.0151515	GC->AT
1	4776212	G	T	0.0461538	GC->AT
1	4776214	C	A	0.0615385	GC->AT
1	4849935	G	A	0.0746269	GC->AT
1	4850007	G	A	0.0447761	GC->AT
2	130974	C	T	0.2	GC->AT
2	141036	C	T	0.030303	GC->AT
2	141100	C	T	0.190476	GC->AT
2	187670	G	A	0.0333333	GC->AT
2	187786	C	A	0.015873	GC->AT
2	187846	C	T	0.193548	GC->AT
2	188101	G	A	0.0166667	GC->AT
2	287729	C	T	0.0151515	GC->AT
2	287769	C	A	0.0909091	GC->AT
2	287899	C	A	0.153846	GC->AT
2	293091	C	T	0.0298507	GC->AT
2	322194	C	T	0.0666667	GC->AT
2	372123	G	A	0.015873	GC->AT
2	372128	G	T	0.015873	GC->AT
2	372162	G	A	0.016129	GC->AT
2	400753	C	T	0.0746269	GC->AT
2	400839	C	A	0.149254	GC->AT
2	497360	C	T	0.134328	GC->AT
2	497845	C	A	0.0333333	GC->AT
2	497874	G	A	0.0327869	GC->AT
2	497959	C	T	0.0333333	GC->AT
2	498022	G	A	0.046875	GC->AT
2	604673	G	A	0.0483871	GC->AT
2	618355	C	T	0.0163934	GC->AT
2	618357	C	T	0.0163934	GC->AT
2	618360	C	A	0.0166667	GC->AT
2	644545	G	T	0.0151515	GC->AT
2	711686	G	A	0.0483871	GC->AT
2	744557	C	T	0.0151515	GC->AT
2	819235	G	T	0.138462	GC->AT
2	888938	C	A	0.015873	GC->AT
2	900233	C	T	0.0483871	GC->AT
2	961667	G	A	0.348485	GC->AT
2	1093319	G	A	0.0298507	GC->AT
2	1124081	C	A	0.215385	GC->AT
2	1182705	G	A	0.0166667	GC->AT
2	1194938	C	T	0.140625	GC->AT
2	1288971	C	T	0.030303	GC->AT
2	1373844	C	T	0.206349	GC->AT
2	1390807	C	T	0.0491803	GC->AT
2	1409643	C	A	0.0454545	GC->AT
2	1410419	G	A	0.030303	GC->AT
2	1410606	G	A	0.0597015	GC->AT
2	1427880	G	T	0.016129	GC->AT
2	1467896	C	A	0.365079	GC->AT
2	1559338	G	T	0.0769231	GC->AT
2	1559415	C	T	0.015625	GC->AT
2	1569118	G	A	0.0833333	GC->AT
2	1569290	C	T	0.05	GC->AT
2	1853894	C	T	0.0151515	GC->AT
2	1882102	G	A	0.229508	GC->AT
2	1886057	C	T	0.015625	GC->AT
2	1886103	C	T	0.0151515	GC->AT
2	1886269	C	A	0.466667	GC->AT
2	1903703	C	A	0.0151515	GC->AT
2	1903785	C	A	0.0298507	GC->AT
2	1915335	C	A	0.0149254	GC->AT
2	1915344	C	T	0.0151515	GC->AT
2	1915355	G	T	0.0149254	GC->AT
2	1915409	G	A	0.0149254	GC->AT
2	1921852	G	T	0.119403	GC->AT
2	1944866	G	A	0.0666667	GC->AT
2	1944872	G	A	0.0327869	GC->AT
2	1953660	C	T	0.0447761	GC->AT
2	1981983	C	T	0.424242	GC->AT
2	2020044	G	A	0.0149254	GC->AT
2	2092271	C	T	0.278689	GC->AT
2	2107482	G	A	0.0806452	GC->AT
2	2107485	C	T	0.0806452	GC->AT
2	2244095	C	A	0.030303	GC->AT
2	2377647	G	A	0.015625	GC->AT
2	2377651	G	A	0.0307692	GC->AT
2	2463981	G	T	0.0166667	GC->AT
2	2494503	G	T	0.0746269	GC->AT
2	2507508	C	T	0.0967742	GC->AT
2	2507592	C	A	0.0153846	GC->AT
2	2507734	C	T	0.0606061	GC->AT
2	2507891	G	A	0.181818	GC->AT
2	2508698	G	A	0.0149254	GC->AT
2	2515752	G	T	0.0307692	GC->AT
2	2548719	C	T	0.153846	GC->AT
2	2610978	G	A	0.116667	GC->AT
2	2611060	G	T	0.0833333	GC->AT
2	2669784	G	T	0.0149254	GC->AT
2	2711416	C	T	0.0322581	GC->AT
2	2712453	G	A	0.0153846	GC->AT
2	2778729	C	T	0.09375	GC->AT
2	2855763	G	A	0.0327869	GC->AT
2	2984203	C	T	0.0149254	GC->AT
2	3774215	C	T	0.0298507	GC->AT
2	3774216	G	T	0.0149254	GC->AT
2	3774277	G	T	0.0298507	GC->AT
2	3774319	C	T	0.0298507	GC->AT
2	3774338	C	T	0.0149254	GC->AT
2	3774348	C	A	0.0298507	GC->AT
2	3774414	G	T	0.0151515	GC->AT
2	3892625	C	T	0.0166667	GC->AT
2	3912532	C	T	0.104478	GC->AT
2	3937335	C	A	0.0298507	GC->AT
2	4153520	G	A	0.0298507	GC->AT
2	4168537	G	A	0.0819672	GC->AT
2	4211688	C	T	0.348485	GC->AT
2	4254507	C	A	0.0327869	GC->AT
2	4271809	C	T	0.046875	GC->AT
2	4271993	G	T	0.0166667	GC->AT
2	4290942	G	A	0.116667	GC->AT
2	4290967	G	A	0.15625	GC->AT
2	4343225	G	A	0.153846	GC->AT
2	4436124	C	A	0.0153846	GC->AT
2	4577676	C	T	0.015873	GC->AT
2	4577689	G	T	0.015625	GC->AT
2	4578641	C	T	0.2	GC->AT
2	4605330	G	A	0.4	GC->AT
2	4634531	C	T	0.109375	GC->AT
2	4634559	G	A	0.0447761	GC->AT
2	4659508	C	T	0.0151515	GC->AT
2	4659829	C	T	0.257576	GC->AT
2	4660372	C	T	0.0153846	GC->AT
2	4662199	G	A	0.0454545	GC->AT
2	4662271	C	T	0.030303	GC->AT
2	4662344	C	T	0.222222	GC->AT
2	4667029	C	T	0.0149254	GC->AT
2	4686986	G	A	0.0447761	GC->AT
2	4686988	G	T	0.0149254	GC->AT
2	4687429	G	A	0.0149254	GC->AT
2	4687521	G	T	0.0149254	GC->AT
2	4696184	C	T	0.129032	GC->AT
2	4753586	C	A	0.180328	GC->AT
2	4918161	C	T	0.121212	GC->AT
2	4937785	C	A	0.0322581	GC->AT
2	4990881	C	T	0.0597015	GC->AT
2	5003519	G	A	0.209677	GC->AT
2	5011795	C	T	0.0483871	GC->AT
2	5046603	C	T	0.0149254	GC->AT
2	5053628	G	A	0.0483871	GC->AT
2	5192099	C	T	0.116667	GC->AT
2	5202607	C	T	0.333333	GC->AT
2	5202659	C	A	0.0153846	GC->AT
2	5238473	C	A	0.078125	GC->AT
2	5511773	C	T	0.046875	GC->AT
2	5512017	C	A	0.047619	GC->AT
2	5512301	C	T	0.0153846	GC->AT
2	5647423	C	T	0.0333333	GC->AT
2	5677002	G	T	0.016129	GC->AT
2	5679929	G	A	0.0666667	GC->AT
2	5820519	C	A	0.19403	GC->AT
2	5840041	G	A	0.492063	GC->AT
2	5840068	G	T	0.206349	GC->AT
2	5857059	C	T	0.42623	GC->AT
2	5978454	G	A	0.0151515	GC->AT
2	5988881	G	T	0.0625	GC->AT
2	5988897	G	T	0.0757576	GC->AT
2	5988909	G	T	0.030303	GC->AT
2	5988933	G	T	0.0149254	GC->AT
2	5988952	G	A	0.0454545	GC->AT
2	5988955	G	A	0.0615385	GC->AT
2	5988958	C	T	0.0454545	GC->AT
2	5988964	G	T	0.0757576	GC->AT
2	5988984	G	A	0.0606061	GC->AT
2	5989000	C	T	0.0151515	GC->AT
2	6005640	C	T	0.030303	GC->AT
2	6043068	C	A	0.016129	GC->AT
2	6115671	C	T	0.0895522	GC->AT
2	6115678	G	A	0.164179	GC->AT
2	6115761	G	A	0.454545	GC->AT
2	6118711	C	T	0.484848	GC->AT
2	6118725	C	T	0.328125	GC->AT
2	6118766	G	A	0.359375	GC->AT
2	6333692	G	A	0.0151515	GC->AT
2	6334402	G	T	0.0298507	GC->AT
2	6343880	C	A	0.015873	GC->AT
2	6417329	C	T	0.0606061	GC->AT
2	6473503	G	A	0.0615385	GC->AT
2	6474816	G	A	0.0166667	GC->AT
2	6725407	G	A	0.206349	GC->AT
2	6812497	C	T	0.447761	GC->AT
2	6812533	G	T	0.0447761	GC->AT
2	6812651	C	T	0.0151515	GC->AT
2	6931495	C	T	0.0634921	GC->AT
2	7007157	C	T	0.015873	GC->AT
2	7236949	C	A	0.0454545	GC->AT
2	7237053	C	A	0.0454545	GC->AT
2	7237054	C	A	0.138462	GC->AT
2	7293999	C	T	0.268657	GC->AT
2	7300251	G	A	0.151515	GC->AT
2	7405344	C	T	0.0597015	GC->AT
2	7405463	C	T	0.149254	GC->AT
2	7433834	C	T	0.0447761	GC->AT
2	7434264	C	A	0.354839	GC->AT
2	7708769	G	T	0.0149254	GC->AT
2	7709364	C	A	0.0606061	GC->AT
2	7709454	G	A	0.0149254	GC->AT
2	7709876	G	A	0.0819672	GC->AT
2	7710116	C	T	0.0151515	GC->AT
2	7813075	G	T	0.1	GC->AT
2	7813576	C	T	0.0163934	GC->AT
2	7854580	C	T	0.0666667	GC->AT
2	7862148	C	T	0.0153846	GC->AT
2	7862513	G	T	0.0298507	GC->AT
2	8008995	G	A	0.133333	GC->AT
2	8123484	G	A	0.0806452	GC->AT
2	8140670	G	T	0.0149254	GC->AT
2	8140673	G	A	0.0149254	GC->AT
2	8140675	C	T	0.268657	GC->AT
2	8140715	C	T	0.119403	GC->AT
2	8140876	G	T	0.462687	GC->AT
2	8141106	C	A	0.0149254	GC->AT
2	8141113	C	A	0.0149254	GC->AT
2	8141150	C	A	0.0153846	GC->AT
2	8141584	C	A	0.119403	GC->AT
2	8141611	C	T	0.0149254	GC->AT
2	8343976	G	A	0.0151515	GC->AT
2	8344088	G	A	0.265625	GC->AT
2	8442788	C	T	0.0163934	GC->AT
3	32627	C	T	0.0447761	GC->AT
3	91843	G	A	0.03125	GC->AT
3	91851	G	A	0.03125	GC->AT
3	91856	C	A	0.03125	GC->AT
3	91867	G	T	0.03125	GC->AT
3	91914	G	T	0.03125	GC->AT
3	92633	G	T	0.030303	GC->AT
3	120269	C	T	0.0597015	GC->AT
3	121801	C	T	0.216667	GC->AT
3	247348	C	A	0.03125	GC->AT
3	258661	G	T	0.0447761	GC->AT
3	294624	G	A	0.0491803	GC->AT
3	337281	C	A	0.0655738	GC->AT
3	340549	G	A	0.222222	GC->AT
3	340589	C	A	0.03125	GC->AT
3	340597	C	T	0.0447761	GC->AT
3	340612	C	A	0.0454545	GC->AT
3	340708	G	A	0.0149254	GC->AT
3	340733	C	A	0.119403	GC->AT
3	340747	G	A	0.0447761	GC->AT
3	340890	C	T	0.0298507	GC->AT
3	398306	C	T	0.016129	GC->AT
3	400117	G	A	0.149254	GC->AT
3	434879	C	T	0.015873	GC->AT
3	506251	G	A	0.402985	GC->AT
3	506297	G	A	0.0597015	GC->AT
3	549331	C	T	0.0454545	GC->AT
3	549339	G	A	0.046875	GC->AT
3	551294	C	A	0.0149254	GC->AT
3	565787	G	T	0.0151515	GC->AT
3	592243	C	A	0.0166667	GC->AT
3	600570	C	T	0.216667	GC->AT
3	626869	C	T	0.3	GC->AT
3	659102	G	A	0.0153846	GC->AT
3	659188	G	A	0.015873	GC->AT
3	698651	C	T	0.03125	GC->AT
3	703441	G	A	0.183333	GC->AT
3	744048	C	A	0.0606061	GC->AT
3	744058	C	T	0.0151515	GC->AT
3	823149	C	A	0.0483871	GC->AT
3	828676	C	T	0.0307692	GC->AT
3	828680	C	T	0.03125	GC->AT
3	859515	G	A	0.0333333	GC->AT
3	930251	G	A	0.0666667	GC->AT
3	934718	G	T	0.0327869	GC->AT
3	996715	C	T	0.0491803	GC->AT
3	1004624	C	T	0.0298507	GC->AT
3	1004641	C	T	0.0298507	GC->AT
3	1244194	C	A	0.015873	GC->AT
3	1280461	G	T	0.015873	GC->AT
3	1280469	G	T	0.015873	GC->AT
3	1387515	G	A	0.111111	GC->AT
3	1442436	G	A	0.446154	GC->AT
3	1451359	G	A	0.046875	GC->AT
3	1451415	G	A	0.230769	GC->AT
3	1489725	C	A	0.0333333	GC->AT
3	1508756	G	A	0.0483871	GC->AT
3	1551882	G	T	0.477612	GC->AT
3	1567322	G	A	0.0461538	GC->AT
3	1567600	C	T	0.015873	GC->AT
3	1567658	C	T	0.0149254	GC->AT
3	1567711	G	A	0.0149254	GC->AT
3	1578642	C	T	0.030303	GC->AT
3	1578659	C	T	0.0149254	GC->AT
3	1610322	C	A	0.0307692	GC->AT
3	1705289	C	T	0.0307692	GC->AT
3	1705295	C	T	0.0307692	GC->AT
3	1705301	C	T	0.0151515	GC->AT
3	1705595	C	T	0.03125	GC->AT
3	1767223	G	A	0.0149254	GC->AT
3	1767228	C	T	0.0149254	GC->AT
3	1860579	C	T	0.0166667	GC->AT
3	1896734	C	T	0.0149254	GC->AT
3	1957684	C	T	0.015625	GC->AT
3	2076361	C	A	0.0149254	GC->AT
3	2076363	G	T	0.238806	GC->AT
3	2076457	C	A	0.0895522	GC->AT
3	2076536	G	A	0.0149254	GC->AT
3	2076559	C	A	0.0597015	GC->AT
3	2236638	G	A	0.0447761	GC->AT
3	2347581	G	A	0.0163934	GC->AT
3	2580286	G	A	0.0967742	GC->AT
3	2584576	C	T	0.163934	GC->AT
3	2614012	C	T	0.109375	GC->AT
3	2729950	C	T	0.03125	GC->AT
3	2781170	G	A	0.0163934	GC->AT
3	2788634	C	T	0.129032	GC->AT
3	2837740	C	T	0.0447761	GC->AT
3	2838129	G	A	0.415385	GC->AT
3	2855234	G	A	0.106061	GC->AT
3	2855269	G	A	0.0447761	GC->AT
3	2927363	G	A	0.163934	GC->AT
3	2941503	C	A	0.145161	GC->AT
3	2941523	G	T	0.0149254	GC->AT
3	3022520	C	T	0.0322581	GC->AT
3	3060777	C	T	0.133333	GC->AT
3	3079067	G	A	0.0645161	GC->AT
3	3086481	C	T	0.0806452	GC->AT
3	3181474	C	A	0.0454545	GC->AT
3	3218916	C	T	0.0327869	GC->AT
3	3256165	G	A	0.0298507	GC->AT
3	3256299	C	T	0.046875	GC->AT
3	3267048	C	T	0.206349	GC->AT
3	3267503	C	T	0.0461538	GC->AT
3	3269251	C	T	0.0298507	GC->AT
3	3269783	G	A	0.0153846	GC->AT
3	3302370	C	A	0.409091	GC->AT
3	3302487	C	T	0.0322581	GC->AT
3	3302685	C	T	0.462687	GC->AT
3	3371450	G	A	0.476923	GC->AT
3	3462155	C	A	0.0757576	GC->AT
3	3462425	G	A	0.030303	GC->AT
3	3536875	G	A	0.0746269	GC->AT
3	3536938	C	A	0.0298507	GC->AT
3	3536985	G	A	0.030303	GC->AT
3	3564835	C	A	0.126984	GC->AT
3	3565327	C	T	0.0666667	GC->AT
3	3581942	C	T	0.0666667	GC->AT
3	3582027	C	A	0.0491803	GC->AT
3	3593129	C	A	0.015873	GC->AT
3	3593134	G	A	0.0153846	GC->AT
3	3593344	G	A	0.0655738	GC->AT
3	3593762	G	A	0.0163934	GC->AT
3	3607074	C	T	0.0483871	GC->AT
3	3607105	C	T	0.0166667	GC->AT
3	3628331	G	A	0.0634921	GC->AT
3	3628333	G	A	0.0655738	GC->AT
3	3628349	C	A	0.0597015	GC->AT
3	3628362	C	A	0.0746269	GC->AT
3	3628373	G	A	0.0769231	GC->AT
3	3628399	G	A	0.0151515	GC->AT
3	3662990	G	T	0.0151515	GC->AT
3	3663258	C	T	0.0151515	GC->AT
3	3663362	G	T	0.0298507	GC->AT
3	3663520	G	A	0.242424	GC->AT
3	3663544	G	T	0.0149254	GC->AT
3	3663545	C	T	0.153846	GC->AT
3	3664569	C	T	0.05	GC->AT
3	3669358	C	T	0.0333333	GC->AT
3	3685565	C	T	0.0149254	GC->AT
3	3685832	C	T	0.0149254	GC->AT
3	3685880	G	A	0.0149254	GC->AT
3	3685901	C	A	0.0447761	GC->AT
3	3735103	C	T	0.0149254	GC->AT
3	3924018	C	A	0.05	GC->AT
3	4046083	G	A	0.0757576	GC->AT
3	4046089	G	A	0.0454545	GC->AT
3	4064629	C	T	0.295082	GC->AT
3	4085051	G	A	0.0606061	GC->AT
3	4091503	G	T	0.030303	GC->AT
3	4091507	G	T	0.030303	GC->AT
3	4098119	C	A	0.0645161	GC->AT
3	4354595	C	T	0.0447761	GC->AT
3	4382616	G	A	0.0149254	GC->AT
3	4421701	G	A	0.276923	GC->AT
3	4451729	C	T	0.0634921	GC->AT
3	4487110	G	A	0.046875	GC->AT
3	4522346	C	A	0.0327869	GC->AT
3	4522679	C	T	0.149254	GC->AT
3	4549217	G	T	0.0769231	GC->AT
3	4594618	C	T	0.0151515	GC->AT
3	4595820	G	A	0.313433	GC->AT
3	4595867	G	A	0.373134	GC->AT
3	4708107	C	A	0.0491803	GC->AT
3	4737567	C	A	0.0149254	GC->AT
3	4756851	C	A	0.0153846	GC->AT
3	4800477	G	T	0.0307692	GC->AT
3	4802329	G	T	0.0793651	GC->AT
3	4817053	G	A	0.046875	GC->AT
3	4817096	C	T	0.0461538	GC->AT
3	5062029	G	T	0.0322581	GC->AT
3	5171877	C	T	0.015625	GC->AT
3	5173720	G	A	0.047619	GC->AT
3	5257707	C	T	0.015625	GC->AT
3	5265354	G	T	0.03125	GC->AT
3	5383106	C	T	0.107692	GC->AT
3	5549288	G	A	0.0666667	GC->AT
3	5554338	C	T	0.0322581	GC->AT
3	5652876	G	A	0.0454545	GC->AT
3	5652910	C	A	0.107692	GC->AT
3	5653024	G	T	0.0149254	GC->AT
3	5653124	G	T	0.142857	GC->AT
3	5653139	C	T	0.015625	GC->AT
3	5679917	G	A	0.015873	GC->AT
3	5680338	G	A	0.0153846	GC->AT
3	5680341	C	A	0.153846	GC->AT
3	5680380	G	T	0.0151515	GC->AT
3	5680429	C	A	0.0151515	GC->AT
3	5680597	C	T	0.0746269	GC->AT
3	5680629	C	A	0.0149254	GC->AT
3	5680632	G	T	0.164179	GC->AT
3	5680637	G	A	0.164179	GC->AT
3	5680728	C	T	0.0298507	GC->AT
3	5681492	C	T	0.016129	GC->AT
3	5681494	G	A	0.266667	GC->AT
3	5767655	C	T	0.0307692	GC->AT
3	5767720	C	A	0.09375	GC->AT
3	5775858	G	A	0.0149254	GC->AT
3	5778280	C	A	0.030303	GC->AT
3	5804709	G	A	0.0163934	GC->AT
3	5860706	C	T	0.212121	GC->AT
3	5881105	C	T	0.0149254	GC->AT
3	5881431	G	T	0.0151515	GC->AT
3	5881482	G	T	0.0149254	GC->AT
3	5881640	C	A	0.0447761	GC->AT
3	5881664	C	T	0.0447761	GC->AT
3	5881724	C	T	0.0298507	GC->AT
3	5881963	C	A	0.0597015	GC->AT
3	5881985	C	A	0.0149254	GC->AT
3	5882239	C	A	0.112903	GC->AT
3	5911556	G	T	0.0163934	GC->AT
3	5932194	G	A	0.0645161	GC->AT
3	5937232	C	A	0.0757576	GC->AT
3	5937540	G	A	0.05	GC->AT
3	5940646	G	A	0.0151515	GC->AT
3	5993182	C	T	0.349206	GC->AT
3	6035474	G	T	0.0454545	GC->AT
3	6119183	C	T	0.33871	GC->AT
3	6147791	C	T	0.0149254	GC->AT
3	6149238	G	A	0.0166667	GC->AT
3	6149996	C	T	0.0163934	GC->AT
3	6199918	C	T	0.276923	GC->AT
3	6239681	C	T	0.0322581	GC->AT
3	6263910	C	A	0.360656	GC->AT
3	6263917	C	T	0.327869	GC->AT
3	6267115	G	T	0.0163934	GC->AT
3	6268649	C	T	0.0923077	GC->AT
3	6269519	C	T	0.409091	GC->AT
3	6330822	G	T	0.343284	GC->AT
3	6330866	C	T	0.0597015	GC->AT
3	6347049	G	A	0.0909091	GC->AT
4	148421	C	T	0.015625	GC->AT
4	203910	C	T	0.166667	GC->AT
4	240024	C	T	0.147541	GC->AT
4	240412	G	A	0.0447761	GC->AT
4	240414	G	T	0.212121	GC->AT
4	240421	G	A	0.0757576	GC->AT
4	242174	C	T	0.0149254	GC->AT
4	310123	C	A	0.03125	GC->AT
4	313248	C	A	0.0327869	GC->AT
4	313367	C	A	0.0149254	GC->AT
4	313513	G	T	0.0298507	GC->AT
4	313610	G	A	0.0298507	GC->AT
4	313635	C	A	0.0149254	GC->AT
4	313994	C	A	0.031746	GC->AT
4	314090	G	A	0.015625	GC->AT
4	314210	C	A	0.0757576	GC->AT
4	314211	C	T	0.0757576	GC->AT
4	316743	C	T	0.0149254	GC->AT
4	318050	G	A	0.0298507	GC->AT
4	318279	C	T	0.0149254	GC->AT
4	318325	G	A	0.0307692	GC->AT
4	318472	G	A	0.0298507	GC->AT
4	318487	G	T	0.0298507	GC->AT
4	326038	G	T	0.031746	GC->AT
4	336489	C	T	0.147541	GC->AT
4	336522	G	T	0.109375	GC->AT
4	438640	G	A	0.0149254	GC->AT
4	438877	C	T	0.409836	GC->AT
4	472968	C	A	0.03125	GC->AT
4	548498	C	T	0.0645161	GC->AT
4	563189	G	A	0.015873	GC->AT
4	729368	C	T	0.0333333	GC->AT
4	729646	C	T	0.213115	GC->AT
4	733482	C	A	0.0163934	GC->AT
4	735794	G	T	0.0149254	GC->AT
4	735840	G	A	0.0298507	GC->AT
4	807336	C	A	0.484848	GC->AT
4	889940	G	A	0.0655738	GC->AT
4	901853	C	T	0.0983607	GC->AT
4	905371	G	T	0.0923077	GC->AT
4	905632	C	T	0.1	GC->AT
4	905651	G	T	0.114754	GC->AT
4	907392	C	T	0.031746	GC->AT
4	907393	C	T	0.016129	GC->AT
4	1016047	C	A	0.015625	GC->AT
4	1049053	G	T	0.0153846	GC->AT
4	1108222	C	T	0.015625	GC->AT
4	1154151	C	T	0.253731	GC->AT
4	1343768	G	A	0.0298507	GC->AT
4	1558897	C	A	0.19403	GC->AT
4	1588227	C	T	0.145161	GC->AT
4	1602312	C	T	0.0149254	GC->AT
4	1602643	G	A	0.323077	GC->AT
4	1616327	C	T	0.030303	GC->AT
4	1658997	C	A	0.0491803	GC->AT
4	1673240	C	T	0.030303	GC->AT
4	1673262	G	A	0.031746	GC->AT
4	1673384	G	T	0.0298507	GC->AT
4	1673401	C	T	0.0298507	GC->AT
4	1673404	G	A	0.0298507	GC->AT
4	1673420	C	A	0.0149254	GC->AT
4	1673441	G	A	0.0298507	GC->AT
4	1673484	C	T	0.0298507	GC->AT
4	1673492	C	T	0.0746269	GC->AT
4	1673494	G	A	0.0298507	GC->AT
4	1673778	G	A	0.0298507	GC->AT
4	1673884	C	T	0.0298507	GC->AT
4	1673889	G	A	0.0298507	GC->AT
4	1674246	C	T	0.030303	GC->AT
4	1674247	G	T	0.030303	GC->AT
4	1707769	G	T	0.0454545	GC->AT
4	1721896	C	T	0.0606061	GC->AT
4	1721906	G	A	0.0151515	GC->AT
4	1722023	C	T	0.0151515	GC->AT
4	1722103	C	T	0.0447761	GC->AT
4	1722140	C	T	0.0298507	GC->AT
4	1740463	G	T	0.164179	GC->AT
4	1741815	C	T	0.0151515	GC->AT
4	1742301	G	A	0.0149254	GC->AT
4	1742600	C	A	0.0163934	GC->AT
4	1742635	G	A	0.0322581	GC->AT
4	1758997	G	T	0.0666667	GC->AT
4	1763528	C	T	0.2	GC->AT
4	1802184	C	A	0.0298507	GC->AT
4	1802248	G	T	0.0307692	GC->AT
4	1802292	G	A	0.030303	GC->AT
4	1802321	G	A	0.292308	GC->AT
4	1802818	C	A	0.0153846	GC->AT
4	1802909	C	T	0.0483871	GC->AT
4	1802917	G	T	0.0967742	GC->AT
4	1805587	G	A	0.0166667	GC->AT
4	1805962	G	A	0.0322581	GC->AT
4	1845379	C	T	0.0149254	GC->AT
4	1860920	G	A	0.0447761	GC->AT
4	1895501	C	T	0.245902	GC->AT
4	1936360	C	T	0.241935	GC->AT
4	1937383	G	A	0.0163934	GC->AT
4	1944559	G	T	0.0151515	GC->AT
4	1944570	G	T	0.0151515	GC->AT
4	1944665	G	A	0.0634921	GC->AT
4	1944674	C	A	0.0634921	GC->AT
4	1945463	C	T	0.268657	GC->AT
4	1945653	C	A	0.328358	GC->AT
4	2072384	G	T	0.114754	GC->AT
4	2073041	G	A	0.030303	GC->AT
4	2119342	C	A	0.015873	GC->AT
4	2150303	G	T	0.0746269	GC->AT
4	2150417	G	A	0.0447761	GC->AT
4	2163170	G	A	0.0151515	GC->AT
4	2223212	C	T	0.409091	GC->AT
4	2223251	C	A	0.145161	GC->AT
4	2295888	G	A	0.0149254	GC->AT
4	2324122	G	T	0.03125	GC->AT
4	2342408	G	A	0.138462	GC->AT
4	2377630	G	A	0.0151515	GC->AT
4	2382472	C	T	0.358209	GC->AT
4	2484553	G	T	0.015625	GC->AT
4	2484654	G	A	0.0149254	GC->AT
4	2498786	C	T	0.0447761	GC->AT
4	2565538	G	T	0.359375	GC->AT
4	2597831	G	A	0.015873	GC->AT
4	2603585	G	A	0.0149254	GC->AT
4	2620487	C	A	0.0833333	GC->AT
4	2677655	C	T	0.181818	GC->AT
4	2677700	C	A	0.179104	GC->AT
4	2851642	G	T	0.016129	GC->AT
4	2896834	C	A	0.0333333	GC->AT
4	2927681	C	T	0.047619	GC->AT
4	2938275	G	A	0.0166667	GC->AT
4	2974759	G	A	0.0333333	GC->AT
4	2989719	G	T	0.0322581	GC->AT
4	2993822	G	A	0.327869	GC->AT
4	3012864	C	T	0.0166667	GC->AT
4	3016218	C	T	0.0447761	GC->AT
4	3039357	G	A	0.016129	GC->AT
4	3050000	G	T	0.47541	GC->AT
4	3050008	G	T	0.03125	GC->AT
4	3158639	G	A	0.0327869	GC->AT
4	3159975	C	T	0.0298507	GC->AT
4	3160048	G	A	0.0895522	GC->AT
4	3245216	C	T	0.114754	GC->AT
4	3250456	C	T	0.462687	GC->AT
4	3388611	C	A	0.015625	GC->AT
4	3388621	G	A	0.0153846	GC->AT
4	3390857	G	A	0.0298507	GC->AT
4	3390873	G	A	0.0149254	GC->AT
4	3390896	G	A	0.0149254	GC->AT
4	3509707	C	T	0.328125	GC->AT
4	3671558	G	T	0.015625	GC->AT
4	3671624	G	A	0.0461538	GC->AT
4	3696175	G	T	0.3	GC->AT
4	3727670	G	A	0.2	GC->AT
4	3746069	G	A	0.0327869	GC->AT
4	3793374	G	T	0.104478	GC->AT
4	3793384	G	A	0.0149254	GC->AT
4	3953954	C	T	0.046875	GC->AT
4	3975284	G	A	0.0166667	GC->AT
4	4014576	G	A	0.181818	GC->AT
4	4014826	C	T	0.0151515	GC->AT
4	4014849	G	A	0.2	GC->AT
4	4036685	G	A	0.42623	GC->AT
4	4044261	G	A	0.078125	GC->AT
4	4044320	C	T	0.016129	GC->AT
4	4072894	G	T	0.030303	GC->AT
4	4072899	C	T	0.454545	GC->AT
4	4172123	G	A	0.0307692	GC->AT
4	4172154	C	T	0.0149254	GC->AT
4	4250585	C	T	0.421875	GC->AT
4	4256006	G	T	0.0149254	GC->AT
4	4274605	C	T	0.0149254	GC->AT
4	4283632	G	A	0.119403	GC->AT
4	4413564	G	A	0.0151515	GC->AT
4	4424391	G	A	0.0655738	GC->AT
4	4447700	G	A	0.0645161	GC->AT
4	4476535	G	A	0.016129	GC->AT
4	4476540	C	T	0.121212	GC->AT
4	4476541	G	A	0.121212	GC->AT
4	4476604	G	A	0.0151515	GC->AT
[truncated: 331 more rows]
