# Supplementary material for: Inferring Adaptive Codon Preference to Understand Sources of Selection Shaping Codon Usage Bias
Source: Mol Biol Evol. 2021 Apr 19;38(8):3247–66. doi: 10.1093/molbev/msab099 (PMC8321536; doi:10.1093/molbev/msab099)
Supplement: msab099_Supplementary_Data [file msab099_supplementary_data.zip › Table S2_Intergenic and intronic SNP numbers.xls]

## Sheet: Sheet1
		Type of SNP
		A/C	A/G	A/T	C/A	C/G	C/T	G/A	G/C	G/T	T/A	T/C	T/G
Intergenic SNPs	Number of SNPs	511	1985	2004	1142	351	2096	2016	364	1116	1952	2038	542
	Available sites	4516771	4516771	4516771	788904	788904	788904	789172	789172	789172	4517861	4517861	4517861
Intronic SNPs	Number of SNPs	100	505	529	184	54	402	387	54	187	513	477	110
	Available sites	1038922	1038922	1038922	136877	136877	136877	131195	131195	131195	1029291	1029291	1029291
Intronic SNPs	Number of SNPs	4	45	42	12	2	34	38	6	8	43	46	5
1000 most highly expressed	Available sites	99877	99877	99877	13530	13530	13530	11823	11823	11823	106464	106464	106464
