# Supplementary material for: Inferring Adaptive Codon Preference to Understand Sources of Selection Shaping Codon Usage Bias
Source: Mol Biol Evol. 2021 Apr 19;38(8):3247–66. doi: 10.1093/molbev/msab099 (PMC8321536; doi:10.1093/molbev/msab099)
Supplement: msab099_Supplementary_Data [file msab099_supplementary_data.zip › Table S4_SNP numbers and preference of synonymous SNPs.xls]

## Sheet: Sheet1
AA	from	to	SNPs	Expected SNPs	Expeced SNP proportion	Observed SNP proportion	Expected proportion	Log SNP deviation	Observed SNP proportion (no zeros)	Log SNP deviation (no zeros)	Preference of resident codon	Preference of mutant codon	Average preference of codon options	Mutant preference relative to mean option
Thr	aca	acc	245	149.408	0.108449	0.191406	0.108449	0.246732	0.191406	0.246732	0.204796	1.0801	-0.369175	1.44928
Thr	aca	acg	493	608.882	0.44196	0.385156	0.44196	-0.0597456	0.385156	-0.0597456	0.204796	-1.85369	-0.369175	-1.48451
Thr	aca	act	542	619.396	0.449592	0.423438	0.449592	-0.026029	0.423438	-0.026029	0.204796	-0.33394	-0.369175	0.0352343
Thr	acc	aca	217	494.613	0.313549	0.199816	0.313549	-0.195676	0.199816	-0.195676	1.0801	0.204796	-0.660943	0.86574
Thr	acc	acg	42	151.07	0.0957673	0.038674	0.0957673	-0.393798	0.038674	-0.393798	1.0801	-1.85369	-0.660943	-1.19274
Thr	acc	act	827	931.782	0.590683	0.76151	0.590683	0.110321	0.76151	0.110321	1.0801	-0.33394	-0.660943	0.327003
Thr	acg	aca	163	118.221	0.582687	0.783654	0.582687	0.128689	0.783654	0.128689	-1.85369	0.204796	0.316986	-0.11219
Thr	acg	acc	22	20.5644	0.101358	0.105769	0.101358	0.0185017	0.105769	0.0185017	-1.85369	1.0801	0.316986	0.763117
Thr	acg	act	23	64.1038	0.315955	0.110577	0.315955	-0.455961	0.110577	-0.455961	-1.85369	-0.33394	0.316986	-0.650927
Thr	act	aca	401	415.606	0.437678	0.23869	0.437678	-0.263319	0.23869	-0.263319	-0.33394	0.204796	-0.189596	0.394392
Thr	act	acc	1211	424.036	0.446555	0.720833	0.446555	0.20796	0.720833	0.20796	-0.33394	1.0801	-0.189596	1.2697
Thr	act	acg	68	109.929	0.115767	0.0404762	0.115767	-0.456385	0.0404762	-0.456385	-0.33394	-1.85369	-0.189596	-1.66409
Arg	aga	agg	413	400.318	0.802967	0.878723	0.802967	0.0391546	0.878723	0.0391546	0.0608622	-0.912254	-1.63925	0.726998
Arg	aga	cga	57	98.2305	0.197033	0.121277	0.197033	-0.210762	0.121277	-0.210762	0.0608622	-2.36625	-1.63925	-0.726998
Arg	agg	aga	106	164.929	0.95958	0.981481	0.95958	0.00980072	0.981481	0.00980072	-0.912254	0.0608622	-1.31539	1.37625
Arg	agg	cgg	2	6.94715	0.0404196	0.0185185	0.0404196	-0.338985	0.0185185	-0.338985	-0.912254	-2.69164	-1.31539	-1.37625
Ile	ata	atc	83	106.708	0.194338	0.153137	0.194338	-0.10348	0.153137	-0.10348	-0.86939	1.00609	0.699489	0.306604
Ile	ata	att	459	442.374	0.805662	0.846863	0.805662	0.0216607	0.846863	0.0216607	-0.86939	0.392885	0.699489	-0.306604
Ile	atc	ata	244	706.189	0.346757	0.23216	0.346757	-0.174239	0.23216	-0.174239	-0.86939	-0.86939	-0.238252	-0.631137
Ile	atc	att	807	1330.36	0.653243	0.76784	0.653243	0.0701963	0.76784	0.0701963	1.00609	0.392885	-0.238252	0.631137
Ile	att	ata	591	1033.32	0.49498	0.348467	0.49498	-0.152426	0.348467	-0.152426	0.392885	-0.86939	0.0683513	-0.937741
Ile	att	atc	1105	1054.28	0.50502	0.651533	0.50502	0.110628	0.651533	0.110628	0.392885	1.00609	0.0683513	0.937741
Pro	cca	ccc	179	157.683	0.108449	0.13685	0.108449	0.101021	0.13685	0.101021	0.883483	-1.09228	-1.62573	0.533444
Pro	cca	ccg	599	642.604	0.44196	0.457951	0.44196	0.0154366	0.457951	0.0154366	0.883483	-2.21719	-1.62573	-0.591461
Pro	cca	cct	530	653.702	0.449592	0.405199	0.449592	-0.0451502	0.405199	-0.0451502	0.883483	-1.56771	-1.62573	0.0580176
Pro	ccc	cca	37	72.4859	0.313549	0.221557	0.313549	-0.150821	0.221557	-0.150821	-1.09228	0.883483	-0.967137	1.85062
Pro	ccc	ccg	5	22.1394	0.0957673	0.0299401	0.0957673	-0.504964	0.0299401	-0.504964	-1.09228	-2.21719	-0.967137	-1.25005
Pro	ccc	cct	125	136.553	0.590683	0.748503	0.590683	0.102839	0.748503	0.102839	-1.09228	-1.56771	-0.967137	-0.60057
Pro	ccg	cca	153	60.8578	0.582687	0.874286	0.582687	0.176218	0.874286	0.176218	-2.21719	0.883483	-0.592169	1.47565
Pro	ccg	ccc	9	10.5862	0.101358	0.0514286	0.101358	-0.294653	0.0514286	-0.294653	-2.21719	-1.09228	-0.592169	-0.500113
Pro	ccg	cct	13	32.9995	0.315955	0.0742857	0.315955	-0.62872	0.0742857	-0.62872	-2.21719	-1.56771	-0.592169	-0.975539
Pro	cct	cca	182	116.602	0.437678	0.403548	0.437678	-0.0352594	0.403548	-0.0352594	-1.56771	0.883483	-0.808662	1.69214
Pro	cct	ccc	254	118.967	0.446555	0.563193	0.446555	0.100782	0.563193	0.100782	-1.56771	-1.09228	-0.808662	-0.28362
Pro	cct	ccg	15	30.8416	0.115767	0.0332594	0.115767	-0.54167	0.0332594	-0.54167	-1.56771	-2.21719	-0.808662	-1.40852
Arg	cga	aga	26	33.0784	0.585474	0.472727	0.585474	-0.0928973	0.464286	-0.100723	-2.36625	0.0608622	-0.897342	0.958204
Arg	cga	cgc	0	2.53988	0.0449548	0	0.0449548		0.0178571	-0.400964	-2.36625	-2.08708	-0.897342	-1.18974
Arg	cga	cgg	11	10.3507	0.183204	0.2	0.183204	0.0380962	0.196429	0.0302709	-2.36625	-2.69164	-0.897342	-1.7943
Arg	cga	cgt	18	10.5295	0.186367	0.327273	0.186367	0.24454	0.321429	0.236715	-2.36625	1.12849	-0.897342	2.02583
Arg	cgc	cga	3	5.64028	0.313549	0.130435	0.313549	-0.380912	0.125	-0.399396	-2.08708	-2.36625	-1.3098	-1.05645
Arg	cgc	cgg	0	1.72271	0.0957673	0	0.0957673		0.0416667	-0.361429	-2.08708	-2.69164	-1.3098	-1.38184
Arg	cgc	cgt	20	10.6255	0.590683	0.869565	0.590683	0.167947	0.833333	0.149464	-2.08708	1.12849	-1.3098	2.43829
Arg	cgg	agg	3	3.68572	0.242225	0.428571	0.242225	0.247805	0.375	0.189813	-2.69164	-0.912254	-1.05927	0.14702
Arg	cgg	cga	3	6.71862	0.441546	0.428571	0.441546	-0.0129524	0.375	-0.0709444	-2.69164	-2.36625	-1.05927	-1.30698
Arg	cgg	cgc	0	1.1687	0.0768065	0	0.0768065		0.125	0.211512	-2.69164	-2.08708	-1.05927	-1.02781
Arg	cgg	cgt	1	3.6431	0.239423	0.142857	0.239423	-0.224264	0.125	-0.282256	-2.69164	1.12849	-1.05927	2.18776
Arg	cgt	cga	59	115.112	0.437678	0.259912	0.437678	-0.226328	0.259912	-0.226328	1.12849	-2.36625	-2.38166	0.0154055
Arg	cgt	cgc	147	117.447	0.446555	0.647577	0.446555	0.161416	0.647577	0.161416	1.12849	-2.08708	-2.38166	0.294576
Arg	cgt	cgg	21	30.4474	0.115767	0.092511	0.115767	-0.0973915	0.092511	-0.0973915	1.12849	-2.69164	-2.38166	-0.309982
Leu	cta	ctc	28	25.4409	0.0296246	0.0383562	0.0296246	0.112182	0.0383562	0.112182	-0.664213	1.51021	0.0196875	1.49052
Leu	cta	ctg	144	103.679	0.120729	0.19726	0.120729	0.213228	0.19726	0.213228	-0.664213	-1.598	0.0196875	-1.61769
Leu	cta	ctt	140	105.47	0.122814	0.191781	0.122814	0.193558	0.191781	0.193558	-0.664213	0.217845	0.0196875	0.198157
Leu	cta	tta	418	624.187	0.726833	0.572603	0.726833	-0.103581	0.572603	-0.103581	-0.664213	-0.0513001	0.0196875	-0.0709876
Leu	ctc	cta	42	207.387	0.313549	0.170732	0.313549	-0.263992	0.170732	-0.263992	1.51021	-0.664213	-0.681456	0.0172437
Leu	ctc	ctg	10	63.3422	0.0957673	0.0406504	0.0957673	-0.372152	0.0406504	-0.372152	1.51021	-1.598	-0.681456	-0.916545
Leu	ctc	ctt	194	390.689	0.590683	0.788618	0.590683	0.125512	0.788618	0.125512	1.51021	0.217845	-0.681456	0.899301
Leu	ctg	cta	38	44.1291	0.363684	0.457831	0.363684	0.0999818	0.457831	0.0999818	-1.598	-0.664213	0.359234	-1.02345
Leu	ctg	ctc	3	7.67623	0.0632625	0.0361446	0.0632625	-0.243103	0.0361446	-0.243103	-1.598	1.51021	0.359234	1.15097
Leu	ctg	ctt	10	23.9285	0.197203	0.120482	0.197203	-0.213992	0.120482	-0.213992	-1.598	0.217845	0.359234	-0.14139
Leu	ctg	ttg	32	45.6055	0.375851	0.385542	0.375851	0.0110567	0.385542	0.0110567	-1.598	0.373098	0.359234	0.0138642
Leu	ctt	cta	141	189.251	0.437678	0.375	0.437678	-0.067123	0.375	-0.067123	0.217845	-0.664213	-0.250669	-0.413544
Leu	ctt	ctc	221	193.09	0.446555	0.587766	0.446555	0.119329	0.587766	0.119329	0.217845	1.51021	-0.250669	1.76088
Leu	ctt	ctg	14	50.0576	0.115767	0.037234	0.115767	-0.492645	0.037234	-0.492645	0.217845	-1.598	-0.250669	-1.34733
Ala	gca	gcc	128	81.0696	0.108449	0.159204	0.108449	0.16673	0.159204	0.16673	0.307008	0.820003	-0.403515	1.22352
Ala	gca	gcg	347	330.382	0.44196	0.431592	0.44196	-0.0103091	0.431592	-0.0103091	0.307008	-1.61583	-0.403515	-1.21232
Ala	gca	gct	329	336.087	0.449592	0.409204	0.449592	-0.0408785	0.409204	-0.0408785	0.307008	-0.414714	-0.403515	-0.011199
Ala	gcc	gca	93	209.053	0.313549	0.184891	0.313549	-0.229391	0.184891	-0.229391	0.820003	0.307008	-0.574513	0.881521
Ala	gcc	gcg	17	63.8511	0.0957673	0.0337972	0.0957673	-0.452336	0.0337972	-0.452336	0.820003	-1.61583	-0.574513	-1.04132
Ala	gcc	gct	393	393.827	0.590683	0.781312	0.590683	0.12147	0.781312	0.12147	0.820003	-0.414714	-0.574513	0.159799
Ala	gcg	gca	146	70.4607	0.582687	0.848837	0.582687	0.163389	0.848837	0.163389	-1.61583	0.307008	0.237432	0.0695755
Ala	gcg	gcc	9	12.2566	0.101358	0.0523256	0.101358	-0.287144	0.0523256	-0.287144	-1.61583	0.820003	0.237432	0.582571
Ala	gcg	gct	17	38.2065	0.315955	0.0988372	0.315955	-0.504705	0.0988372	-0.504705	-1.61583	-0.414714	0.237432	-0.652146
Ala	gct	gca	185	198.778	0.437678	0.218418	0.437678	-0.301866	0.218418	-0.301866	-0.414714	0.307008	-0.162941	0.469949
Ala	gct	gcc	622	202.81	0.446555	0.734357	0.446555	0.216032	0.734357	0.216032	-0.414714	0.820003	-0.162941	0.982944
Ala	gct	gcg	40	52.5773	0.115767	0.0472255	0.115767	-0.389408	0.0472255	-0.389408	-0.414714	-1.61583	-0.162941	-1.45289
Gly	gga	ggc	33	44.3149	0.108449	0.0586146	0.108449	-0.267219	0.0586146	-0.267219	-1.12122	-0.353168	-0.382826	0.0296582
Gly	gga	ggg	347	180.596	0.44196	0.616341	0.44196	0.144439	0.616341	0.144439	-1.12122	-1.52715	-0.382826	-1.14433
Gly	gga	ggt	183	183.715	0.449592	0.325044	0.449592	-0.140876	0.325044	-0.140876	-1.12122	0.731841	-0.382826	1.11467
Gly	ggc	gga	60	136.074	0.313549	0.0911854	0.313549	-0.53638	0.0911854	-0.53638	-0.353168	-1.12122	-0.638844	-0.482378
Gly	ggc	ggg	16	41.5611	0.0957673	0.0243161	0.0957673	-0.595323	0.0243161	-0.595323	-0.353168	-1.52715	-0.638844	-0.888307
Gly	ggc	ggt	582	256.344	0.590683	0.884498	0.590683	0.175342	0.884498	0.175342	-0.353168	0.731841	-0.638844	1.37069
Gly	ggg	gga	106	110.179	0.582687	0.675159	0.582687	0.0639711	0.675159	0.0639711	-1.52715	-1.12122	-0.247516	-0.873706
Gly	ggg	ggc	9	19.1655	0.101358	0.0573248	0.101358	-0.247515	0.0573248	-0.247515	-1.52715	-0.353168	-0.247516	-0.105652
Gly	ggg	ggt	42	59.7431	0.315955	0.267516	0.315955	-0.0722761	0.267516	-0.0722761	-1.52715	0.731841	-0.247516	0.979357
Gly	ggt	gga	502	646.499	0.437678	0.232407	0.437678	-0.274904	0.232407	-0.274904	0.731841	-1.12122	-1.00051	-0.120708
Gly	ggt	ggc	1508	659.613	0.446555	0.698148	0.446555	0.194072	0.698148	0.194072	0.731841	-0.353168	-1.00051	0.647346
Gly	ggt	ggg	150	171.001	0.115767	0.0694444	0.115767	-0.221947	0.0694444	-0.221947	0.731841	-1.52715	-1.00051	-0.526638
Val	gta	gtc	49	65.3658	0.108449	0.0518519	0.108449	-0.32046	0.0518519	-0.32046	-0.494895	0.328634	0.168665	0.159969
Val	gta	gtg	559	266.384	0.44196	0.591534	0.44196	0.126597	0.591534	0.126597	-0.494895	-0.167648	0.168665	-0.336313
Val	gta	gtt	337	270.984	0.449592	0.356614	0.449592	-0.10062	0.356614	-0.10062	-0.494895	0.345009	0.168665	0.176344
Val	gtc	gta	70	209.09	0.313549	0.170316	0.313549	-0.26505	0.170316	-0.26505	0.328634	-0.494895	-0.105844	-0.38905
Val	gtc	gtg	26	63.8625	0.0957673	0.0632603	0.0957673	-0.180086	0.0632603	-0.180086	0.328634	-0.167648	-0.105844	-0.0618032
Val	gtc	gtt	315	393.897	0.590683	0.766423	0.590683	0.113114	0.766423	0.113114	0.328634	0.345009	-0.105844	0.450853
Val	gtg	gta	261	269.865	0.582687	0.725	0.582687	0.0949029	0.725	0.0949029	-0.167648	-0.494895	0.0595829	-0.554477
Val	gtg	gtc	22	46.9428	0.101358	0.0611111	0.101358	-0.219737	0.0611111	-0.219737	-0.167648	0.328634	0.0595829	0.269051
Val	gtg	gtt	77	146.331	0.315955	0.213889	0.315955	-0.169438	0.213889	-0.169438	-0.167648	0.345009	0.0595829	0.285426
Val	gtt	gta	323	472.515	0.437678	0.317289	0.437678	-0.1397	0.317289	-0.1397	0.345009	-0.494895	-0.111303	-0.383592
Val	gtt	gtc	585	482.099	0.446555	0.574656	0.446555	0.109533	0.574656	0.109533	0.345009	0.328634	-0.111303	0.439937
Val	gtt	gtg	110	124.982	0.115767	0.108055	0.115767	-0.02994	0.108055	-0.02994	0.345009	-0.167648	-0.111303	-0.0563449
Ser	tca	tcc	252	248.63	0.108449	0.098553	0.108449	-0.0415546	0.098553	-0.0415546	0.827433	-0.0175666	-0.556399	0.538832
Ser	tca	tcg	1562	1013.24	0.44196	0.610872	0.44196	0.140568	0.610872	0.140568	0.827433	-0.773465	-0.556399	-0.217066
Ser	tca	tct	743	1030.74	0.449592	0.290575	0.449592	-0.18956	0.290575	-0.18956	0.827433	-0.878164	-0.556399	-0.321766
Ser	tcc	tca	114	250.136	0.313549	0.213483	0.313549	-0.166942	0.213483	-0.166942	-0.0175666	0.827433	-0.274732	1.10216
Ser	tcc	tcg	30	76.399	0.0957673	0.0561798	0.0957673	-0.231637	0.0561798	-0.231637	-0.0175666	-0.773465	-0.274732	-0.498733
Ser	tcc	tct	390	471.221	0.590683	0.730337	0.590683	0.0921686	0.730337	0.0921686	-0.0175666	-0.878164	-0.274732	-0.603432
Ser	tcg	tca	590	269.695	0.582687	0.844063	0.582687	0.16094	0.844063	0.16094	-0.773465	0.827433	-0.0227661	0.850199
Ser	tcg	tcc	25	46.9133	0.101358	0.0357654	0.101358	-0.452395	0.0357654	-0.452395	-0.773465	-0.0175666	-0.0227661	0.00519951
Ser	tcg	tct	84	146.239	0.315955	0.120172	0.315955	-0.419824	0.120172	-0.419824	-0.773465	-0.878164	-0.0227661	-0.855398
Ser	tct	tca	381	308.195	0.437678	0.372798	0.437678	-0.0696802	0.372798	-0.0696802	-0.878164	0.827433	0.0121337	0.815299
Ser	tct	tcc	574	314.447	0.446555	0.561644	0.446555	0.0995857	0.561644	0.0995857	-0.878164	-0.0175666	0.0121337	-0.0297003
Ser	tct	tcg	67	81.5186	0.115767	0.0655577	0.115767	-0.246961	0.0655577	-0.246961	-0.878164	-0.773465	0.0121337	-0.785599
Leu	tta	cta	1105	1156.39	0.502882	0.333333	0.502882	-0.178587	0.333333	-0.178587	-0.0513001	-0.664213	-0.629705	-0.0345076
Leu	tta	ttg	2210	1143.14	0.497118	0.666667	0.497118	0.127449	0.666667	0.127449	-0.0513001	0.373098	-0.629705	1.0028
Leu	ttg	ctg	122	214.948	0.147957	0.108541	0.147957	-0.134543	0.108541	-0.134543	1.24395	-1.598	-0.82465	-0.77335
Leu	ttg	tta	1002	1237.82	0.852043	0.891459	0.852043	0.0196401	0.891459	0.0196401	0.373098	-0.0513001	-0.82465	0.77335
