# Supplementary material for: Inferring Adaptive Codon Preference to Understand Sources of Selection Shaping Codon Usage Bias
Source: Mol Biol Evol. 2021 Apr 19;38(8):3247–66. doi: 10.1093/molbev/msab099 (PMC8321536; doi:10.1093/molbev/msab099)
Supplement: msab099_Supplementary_Data [file msab099_supplementary_data.zip › Table_S3_codon properties.xls]

## Sheet: Table S1
					Observed codon frequencies		Expected codon frequencies				tRNA adaptation		Codon preference			Codon frequencies 1000 highest expression				Codon frequencies 1000 lowest expression
Codon	AA3	AA1	GC	Count	Overall	Relative	Overall from triplets	Relative from triplets	Overall from GCeq	Relative from Gceq	N_tRNAs	wij	Codon preference (total)	tRNA dependent	tRNA independent	N	Overall	Relative	Preference in highest expr	N	Overall	Relative	Preference in lowest expr	Expression-associated preference
gca	Ala	A	0.666667	113285	0.0164146	0.543352	0.00246167	0.41036	0.00162356	0.4392	0	0.482667	0.307008	-0.407123	0.71413	9538	0.0244491	0.405821	-0.114036	5012	0.00997095	0.597449	0.443938	-0.557974
gcc	Ala	A	1	22379	0.00324264	0.107337	0.00103088	0.171847	0.000224756	0.0608	0	0.72	0.820003	-0.0168665	0.83687	4601	0.0117939	0.195762	1.68696	610	0.00121354	0.0727143	0.258167	1.42879
gcg	Ala	A	1	4136	0.000599292	0.0198376	0.000681975	0.113685	0.000224756	0.0608	0	0.482667	-1.61583	-0.407123	-1.20871	95	0.000243517	0.00404204	-3.91092	188	0.00037401	0.0224103	-1.43991	-2.47101
gct	Ala	A	0.666667	68693	0.00995338	0.329474	0.00182429	0.304108	0.00162356	0.4392	15	1	-0.414714	0.367516	-0.782231	9269	0.0237596	0.394375	-0.155309	2579	0.0051307	0.307426	-0.514637	0.359328
aga	Arg	R	0.333333	137141	0.0198713	0.717576	0.00960469	0.543145	0.0117281	0.687934	10	1	0.0608622	0.367516	-0.306653	8110	0.0207887	0.588449	-0.225353	8379	0.0166693	0.777561	0.176687	-0.40204
agg	Arg	R	0.666667	9671	0.0014013	0.0506025	0.00325367	0.183995	0.00162356	0.0952331	1	0.42	-0.912254	-0.525549	-0.386704	139	0.000356304	0.0100856	-3.23916	837	0.00166514	0.0776726	-0.294057	-2.94511
cga	Arg	R	0.666667	3530	0.000511485	0.0184704	0.00212663	0.120261	0.00162356	0.0952331	1	0.10006	-2.36625	-1.36742	-0.998831	43	0.000110224	0.00312001	-4.93184	322	0.000640592	0.0298812	-1.67222	-3.25962
cgc	Arg	R	1	593	8.59e-05	0.00310281	0.000671323	0.0379633	0.000224756	0.0131835	0	0.432	-2.08708	-0.502221	-1.58486	7	1.79434e-05	0.000507909	-4.69801	41	8.15661e-05	0.00380475	-1.79285	-2.90516
cgg	Arg	R	1	390	5.65e-05	0.00204063	0.000654353	0.0370037	0.000224756	0.0131835	0	0.032	-2.69164	-1.71619	-0.975451	1	2.56334e-06	7.25584e-05	-7.50537	39	7.75872e-05	0.00361915	-1.865	-5.64037
cgt	Arg	R	0.666667	39792	0.00576572	0.208208	0.00137281	0.0776325	0.00162356	0.0952331	6	0.6	1.12849	-0.204479	1.33297	5482	0.0140522	0.397765	2.06238	1158	0.00230374	0.107461	0.174279	1.8881
aac	Asn	N	0.333333	79697	0.0115478	0.101839	0.0124996	0.166042	0.0117281	0.1216	18	1	-0.25586	0.367516	-0.623376	5633	0.0144393	0.225293	0.889659	4796	0.00954124	0.0696678	-0.80358	1.69324
aat	Asn	N	0	702885	0.101846	0.898161	0.0627802	0.833958	0.0847202	0.8784	0	0.59	0.0320968	-0.220929	0.253026	19370	0.0496519	0.774707	-0.181227	64045	0.127412	0.930332	0.0828679	-0.264095
gac	Asp	D	0.666667	30670	0.00444398	0.0854591	0.00196617	0.163329	0.00162356	0.1216	22	1	-0.508837	0.367516	-0.876352	2465	0.00631863	0.11933	-0.0271863	1825	0.00363068	0.069819	-0.800451	0.773264
gat	Asp	D	0.333333	328215	0.0475572	0.914541	0.0100719	0.836671	0.0117281	0.8784	0	0.59	0.0581696	-0.220929	0.279098	18192	0.0466323	0.88067	0.00372345	24314	0.0483707	0.930181	0.0826333	-0.0789099
tgc	Cys	C	0.666667	10357	0.00150069	0.105203	0.0024612	0.160064	0.00162356	0.1216	8	1	-0.208971	0.367516	-0.576487	790	0.00202504	0.13374	0.137284	637	0.00126726	0.0848541	-0.519086	0.65637
tgt	Cys	C	0.333333	88091	0.0127641	0.894797	0.0129151	0.839936	0.0117281	0.8784	0	0.59	0.0266828	-0.220929	0.247611	5117	0.0131166	0.86626	-0.0200773	6870	0.0136673	0.915146	0.0591237	-0.079201
caa	Gln	Q	0.333333	334541	0.0484738	0.962644	0.0168429	0.87147	0.0117281	0.8784	13	1	0.132125	0.367516	-0.235392	17598	0.0451097	0.985165	0.165487	19054	0.0379063	0.966129	0.137338	0.0281491
cag	Gln	Q	0.666667	12982	0.00188105	0.0373558	0.00248411	0.12853	0.00162356	0.1216	1	0.396923	-1.70274	-0.571369	-1.13137	265	0.000679285	0.0148351	-3.03505	668	0.00132893	0.0338708	-1.84403	-1.19102
gaa	Glu	E	0.333333	340241	0.0492998	0.847336	0.013003	0.811284	0.0117281	0.8784	19	1	-0.0519439	0.367516	-0.419459	19730	0.0505747	0.84504	-0.055858	26298	0.0523177	0.897359	0.0308071	-0.086665
gag	Glu	E	0.666667	61301	0.0088823	0.152664	0.00302468	0.188716	0.00162356	0.1216	3	0.477895	0.328216	-0.41586	0.744076	3618	0.00927416	0.15496	0.34975	3008	0.00598416	0.102641	-0.244535	0.594285
gga	Gly	G	0.666667	61905	0.00896982	0.201902	0.00416605	0.318294	0.00162356	0.4392	5	0.277778	-1.12122	-0.832676	-0.288546	3199	0.00820013	0.121714	-1.85139	4681	0.00931246	0.26354	-0.736855	-1.11453
ggc	Gly	G	1	14594	0.00211462	0.0475981	0.00104729	0.0800147	0.000224756	0.0608	18	1	-0.353168	0.367516	-0.720684	1165	0.00298629	0.0443252	-0.455943	731	0.00145426	0.0411553	-0.562994	0.107051
ggg	Gly	G	1	6468	0.000937191	0.0210953	0.00264258	0.201899	0.000224756	0.0608	0	0.0888889	-1.52715	-1.41356	-0.113596	167	0.000428078	0.00635392	-3.25835	566	0.00112601	0.0318658	-0.932063	-2.32629
ggt	Gly	G	0.666667	223642	0.032405	0.729405	0.00523275	0.399793	0.00162356	0.4392	0	0.59	0.731841	-0.220929	0.95277	21752	0.0557578	0.827607	0.914068	11784	0.0234433	0.663439	0.595085	0.318983
cac	His	H	0.666667	17665	0.0025596	0.146311	0.00546174	0.370535	0.00162356	0.1216	9	1	0.266895	0.367516	-0.100621	1792	0.00459351	0.235758	0.955166	872	0.00173477	0.117016	-0.0554428	1.01061
cat	His	H	0.333333	103071	0.0149346	0.853689	0.00927841	0.629465	0.0117281	0.8784	0	0.59	-0.0411674	-0.220929	0.179761	5809	0.0148904	0.764242	-0.200849	6580	0.0130904	0.882984	0.00750995	-0.208359
ata	Ile	I	0	148943	0.0215813	0.255972	0.0473759	0.394518	0.0847202	0.467632	4	0.235394	-0.86939	-0.938933	0.0695437	1970	0.00504978	0.0745563	-2.64897	15983	0.0317968	0.31035	-0.59148	-2.05749
atc	Ile	I	0.333333	75655	0.0109621	0.13002	0.0100157	0.083405	0.0117281	0.0647359	0	0.72	1.00609	-0.0168665	1.02296	7597	0.0194737	0.287515	2.151	3690	0.00734095	0.0716505	0.146409	2.00459
att	Ile	I	0	357275	0.0517679	0.614009	0.0626938	0.522077	0.0847202	0.467632	17	1	0.392885	0.367516	0.0253683	16856	0.0432077	0.637929	0.448022	31827	0.0633172	0.618	0.402233	0.0457892
cta	Leu	L	0.333333	35478	0.00514064	0.0600952	0.00656512	0.0691781	0.0117281	0.0952331	3	0.166728	-0.664213	-1.13395	0.469742	518	0.00132781	0.0165914	-2.52103	2742	0.00545498	0.0566857	-0.748479	-1.77255
ctc	Leu	L	0.666667	22170	0.00321236	0.0375532	0.00304051	0.0320385	0.00162356	0.0131835	0	0.44	1.51021	-0.486849	1.99705	3896	0.00998677	0.124788	3.24268	743	0.00147814	0.0153601	0.220462	3.02222
ctg	Leu	L	0.666667	2571	0.000372529	0.00435495	0.00249684	0.0263097	0.00162356	0.0131835	1	0.108889	-1.598	-1.33275	-0.265247	22	5.63935e-05	0.000704654	-4.22567	189	0.000376	0.00390722	-1.75451	-2.47116
ctt	Leu	L	0.333333	65386	0.00947421	0.110756	0.0103412	0.108967	0.0117281	0.0952331	11	0.611111	0.217845	-0.186363	0.404207	4578	0.011735	0.146632	0.622666	4631	0.00921299	0.0957372	0.00761663	0.615049
tta	Leu	L	0	391943	0.0567912	0.663902	0.0556309	0.586194	0.0847202	0.687934	18	1	-0.0513001	0.367516	-0.418816	17979	0.0460863	0.575862	-0.256546	35936	0.0714917	0.742909	0.110916	-0.367462
ttg	Leu	L	0.333333	72815	0.0105506	0.123339	0.0168273	0.177313	0.0117281	0.0952331	4	0.542222	0.373098	-0.301517	0.674616	4228	0.0108378	0.135422	0.507924	4131	0.00821828	0.0854006	-0.157216	0.66514
aaa	Lys	K	0	448241	0.0649486	0.848953	0.161173	0.939902	0.0847202	0.8784	22	1	-0.0491941	0.367516	-0.416711	21636	0.0554604	0.785564	-0.161149	39426	0.0784347	0.905679	0.0441211	-0.205271
aag	Lys	K	0.333333	79752	0.0115558	0.151047	0.0103055	0.0600979	0.0117281	0.1216	10	0.774545	0.312859	0.0632074	0.249651	5906	0.0151391	0.214436	0.818405	4106	0.00816854	0.0943214	-0.366486	1.18489
atg	Met	M	0.333333	107754	0.0156132	1	0.00933413	1	0.0117281	1	14					7269	0.0186329			5457	0.0108562
ttc	Phe	F	0.333333	93575	0.0135587	0.288005	0.0131347	0.0754023	0.0117281	0.1216	13	1	1.24395	0.367516	0.876437	8099	0.0207605	0.486456	2.00017	5661	0.0112621	0.189705	0.641618	1.35855
ttt	Phe	F	0	231332	0.0335192	0.711995	0.16106	0.924598	0.0847202	0.8784	0	0.59	-0.303012	-0.220929	-0.0820836	8550	0.0219166	0.513544	-0.774389	24180	0.0481041	0.810295	-0.116432	-0.657958
cca	Pro	P	0.666667	220289	0.0319191	0.810246	0.00648961	0.500262	0.00162356	0.4392	15	1	0.883483	0.367516	0.515967	16327	0.0418517	0.914268	1.05774	12318	0.0245056	0.787193	0.84184	0.215899
ccc	Pro	P	1	7753	0.00112338	0.0285164	0.00257857	0.198773	0.000224756	0.0608	0	0.0479997	-1.09228	-1.61417	0.521886	157	0.000402444	0.00879158	-2.78988	439	0.000873354	0.0280547	-1.11583	-1.67405
ccg	Pro	P	1	3555	0.000515107	0.0130757	0.000644737	0.0497006	0.000224756	0.0608	0	0.319998	-2.21719	-0.734629	-1.48256	81	0.000207631	0.00453578	-3.74465	234	0.000465523	0.014954	-2.02354	-1.72111
cct	Pro	P	0.666667	40282	0.00583672	0.148161	0.00325951	0.251264	0.00162356	0.4392	1	0.0666662	-1.56771	-1.51492	-0.0527868	1293	0.0033144	0.0724045	-2.60073	2657	0.00528588	0.169798	-1.37106	-1.22967
agc	Ser	S	0.666667	16999	0.0024631	0.0254282	0.00181901	0.0483071	0.00162356	0.0405333	12	0.799952	-0.67268	0.0995402	-0.772221	1219	0.00312471	0.0376095	-0.108011	902	0.00179445	0.02009	-1.01263	0.904622
agt	Ser	S	0.333333	155051	0.0224664	0.231935	0.00765615	0.203323	0.0117281	0.2928	0	0.471972	-0.336194	-0.426765	0.090571	6228	0.0159645	0.192151	-0.607675	9982	0.0198584	0.222326	-0.397238	-0.210437
tca	Ser	S	0.333333	347345	0.0503291	0.519581	0.0122586	0.325549	0.0117281	0.2928	15	1	0.827433	0.367516	0.459917	15995	0.0410006	0.49349	0.753105	24897	0.0495305	0.554524	0.921333	-0.168228
tcc	Ser	S	0.666667	26769	0.00387874	0.0400428	0.0041602	0.110482	0.00162356	0.0405333	0	0.431974	-0.0175666	-0.502271	0.484705	2127	0.00545222	0.0656238	0.695111	1404	0.00279314	0.0312709	-0.374289	1.0694
tcg	Ser	S	0.666667	15852	0.0022969	0.0237124	0.00212417	0.0564112	0.00162356	0.0405333	1	0.386643	-0.773465	-0.592208	-0.181257	439	0.00112531	0.0135444	-1.58142	924	0.00183822	0.02058	-0.977867	-0.603549
tct	Ser	S	0.333333	106494	0.0154306	0.159301	0.00963703	0.255929	0.0117281	0.2928	9	0.599964	-0.878164	-0.204538	-0.673626	6404	0.0164156	0.197581	-0.56747	6789	0.0135061	0.151209	-0.953368	0.385897
taa	Stp	X	0	11372	0.00164776	0.881345	0.0557395	0.748914	0.0847202	0.783167						942	0.00241467	0.94012		858	0.00170692	0.858
tag	Stp	X	0.333333	787	0.000114034	0.0609936	0.00651921	0.0875919	0.0117281	0.108417						32	8.20269e-05	0.0319361		80	0.000159153	0.08
tga	Stp	X	0.333333	744	0.000107803	0.057661	0.0121684	0.163494	0.0117281	0.108417						28	7.17735e-05	0.0279441		62	0.000123344	0.062
aca	Thr	T	0.333333	208705	0.0302406	0.506188	0.0128573	0.473442	0.0117281	0.4392	6	0.3751	0.204796	-0.615941	0.820738	8194	0.021004	0.337007	-0.382097	13180	0.0262205	0.542141	0.303791	-0.685889
acc	Thr	T	0.666667	52999	0.00767937	0.128543	0.00520277	0.19158	0.00162356	0.0608	0	0.72	1.0801	-0.0168665	1.09697	5874	0.0150571	0.241589	1.99041	2412	0.00479847	0.0992143	0.706477	1.28394
acg	Thr	T	0.666667	6936	0.001005	0.0168224	0.00137423	0.0506028	0.00162356	0.0608	1	0.1825	-1.85369	-1.08605	-0.767635	108	0.000276841	0.00444189	-3.77483	407	0.000809692	0.0167414	-1.86065	-1.91418
act	Thr	T	0.333333	143667	0.0208169	0.348447	0.0077228	0.284375	0.0117281	0.4392	16	1	-0.33394	0.367516	-0.701456	10138	0.0259871	0.416961	-0.0749641	8312	0.016536	0.341903	-0.361292	0.286327
tgg	Trp	W	0.666667	50046	0.00725149	1	0.00653816	1	0.00162356	1	7					3753	0.00962022			3233	0.00643178
tac	Tyr	Y	0.333333	35523	0.00514716	0.145484	0.00722956	0.132607	0.0117281	0.1216	12	1	0.258712	0.367516	-0.108804	4017	0.0102969	0.301871	1.31179	2247	0.00447022	0.102908	-0.240786	1.55258
tat	Tyr	Y	0	208649	0.0302325	0.854516	0.047289	0.867393	0.0847202	0.8784	0	0.59	-0.0397697	-0.220929	0.181159	9290	0.0238134	0.698129	-0.331385	19588	0.0389687	0.897092	0.0303776	-0.361762
gta	Val	V	0.333333	91265	0.013224	0.311662	0.00720524	0.265124	0.0117281	0.4392	6	0.272827	-0.494895	-0.844647	0.349754	5528	0.0141701	0.226381	-0.956125	5757	0.0114531	0.335901	-0.386844	-0.569281
gtc	Val	V	0.666667	22359	0.00323974	0.0763541	0.00198908	0.0731903	0.00162356	0.0608	0	0.72	0.328634	-0.0168665	0.345501	4022	0.0103098	0.164708	1.43777	775	0.0015418	0.0452185	-0.427158	1.86492
gtg	Val	V	0.666667	15851	0.00229676	0.0541298	0.0054246	0.199604	0.00162356	0.0608	1	0.132727	-0.167648	-1.24563	1.07798	659	0.00168924	0.0269872	-1.1718	845	0.00168106	0.0493028	-0.302403	-0.869394
gtt	Val	V	0.333333	163358	0.02367	0.557854	0.0125579	0.462081	0.0117281	0.4392	22	1	0.345009	0.367516	-0.0225075	14210	0.0364251	0.581924	0.405952	9762	0.0194207	0.569578	0.375016	0.0309367
